# Supplementary material for: Pyridinium diaqua­bis­(methyl­enediphospho­nato-κ2 O,O′)chromate(III) tetra­hydrate
Source: Acta Crystallogr Sect E Struct Rep Online. 2010 Jul 24;66(Pt 8):m1011–2. doi: 10.1107/S1600536810028990 (PMC3007482; doi:10.1107/S1600536810028990)
Supplement: Supplementary file 1 [file e-66-m1011-sup1.cif]

##############################################################################
###                                                                        ###
###        Electronic paper (Acta Crystallographica Section E)             ###
###                                                                        ###
##############################################################################
#                                                                            #
# This CIF contains the data in a paper accepted for publication in Acta     #
# Crystallographica Section E. It conforms to the requirements of Notes      #
# for Authors for Section E, and has been peer reviewed under the auspices   #
# of the IUCr Commission on Journals.                                        #
#                                                                            #
# Full details of the Crystallographic Information File format               #
# are given in the paper "The Crystallographic Information File (CIF):       #
# a New Standard Archive File for Crystallography" by S. R. Hall, F. H.      #
# Allen and I. D. Brown [Acta Cryst. (1991), A47, 655-685].                  #
#                                                                            #
# The current version of the core CIF dictionary is obtainable from          #
# ftp://ftp.iucr.org/pub/cif_core.dic. The current version number is 2.4.    #
#                                                                            #
# Software is freely available for graphical display of the structure(s) in  #
# this CIF.  For information consult the CIF home page http://www.iucr.org/  #
# cif/home.html                                                              #
#                                                                            #
# This file may be used for bona fide research purposes within the           #
# scientific community so long as proper attribution is given to the journal # 
# article from which it was obtained.                                        #
#                                                                            #
##############################################################################
                                             
data_global
_audit_creation_method     'WinGX routine CIF_UPDATE'
_audit_conform_dict_name     cif_core.dic
_audit_conform_dict_version     2.4
_journal_data_validation_number     ?
_journal_date_recd_electronic     2010-07-14
_journal_date_accepted     2010-07-20
_journal_name_full     'Acta Crystallographica, Section E'
_journal_year     2010
_journal_volume     66
_journal_issue      8
_journal_page_first     m1011
_journal_page_last     m1012
_journal_paper_category     QM
_journal_coeditor_code     HY2333
_publ_contact_author_name     'Van der Merwe, Kina'
_publ_contact_author_address
;
Department of Chemistry
University of the Free State
PO Box 339
Bloemfontein
9330
South Africa
;
_publ_contact_author_email     kinavdmerwe@gmail.com
_publ_contact_author_fax     '+27 51 444 6384'
_publ_contact_author_phone     '+27 51 401 9658'
_publ_section_title
;
Pyridinium
diaquabis(methylenediphosphonato-\k^2^<i>O</i>,<i>O</i>')chromate(III)
tetrahydrate
;
loop_
    _publ_author_name
    _publ_author_address
    'Van der Merwe, Kina'
;
Department of Chemistry
University of the Free State
PO Box 339
Bloemfontein 9330
South Africa
;
    'Visser, Hendrik G.'
;
Department of Chemistry
University of the Free State
PO Box 339
Bloemfontein 9330
South Africa
;
    'Venter, J. A.'
;
Department of Chemistry
University of the Free State
PO Box 339
Bloemfontein 9330
South Africa
;
data_I
_audit_creation_method     'WinGX routine CIF_UPDATE'
_chemical_name_systematic
;
Pyridinium
diaquabis(methylenediphosphonato-\k^2^<i>O</i>,<i>O</i>')chromate(III)
tetrahydrate
;
_chemical_formula_moiety     'C5 H6 N +, C2 H12 Cr O14 P4 -, 4(H2 O)'
_chemical_formula_sum     'C7 H26 Cr N O18 P4'
_chemical_formula_iupac     '(C5 H6 N) [Cr (C H4 O6 P2)2 (H2 O)2], 4H2 O'
_chemical_formula_weight     588.17
_symmetry_cell_setting     triclinic
_symmetry_space_group_name_H-M     'P -1'
_symmetry_space_group_name_Hall     '-P 1'
loop_
    _symmetry_equiv_pos_as_xyz
    'x, y, z'
    '-x, -y, -z'
_cell_length_a     7.206(5)
_cell_length_b     7.485(5)
_cell_length_c     10.984(5)
_cell_angle_alpha     107.085(5)
_cell_angle_beta     106.128(5)
_cell_angle_gamma     94.496(5)
_cell_volume     535.7(6)
_cell_formula_units_Z     1
_cell_measurement_reflns_used     6300
_cell_measurement_theta_min     0.843
_cell_measurement_theta_max     0.931
_cell_measurement_temperature     100(2)
_exptl_crystal_description     Cuboid
_exptl_crystal_colour     Green
_exptl_crystal_size_max     0.218
_exptl_crystal_size_mid     0.161
_exptl_crystal_size_min     0.081
_exptl_crystal_density_diffrn     1.823
_exptl_crystal_density_method     'not measured'
_exptl_crystal_F_000     303
_exptl_absorpt_coefficient_mu     0.919
_exptl_absorpt_correction_type     multi-scan
_exptl_absorpt_process_details     '(SADABS; (Bruker, 2001)'
_exptl_absorpt_correction_T_min     0.843
_exptl_absorpt_correction_T_max     0.931
_diffrn_ambient_temperature     100(2)
_diffrn_radiation_type     MoK\a
_diffrn_radiation_wavelength     0.71073
_diffrn_measurement_device_type     'Bruker APEXII CCD'
_diffrn_measurement_method     '\f and \w scans'
_diffrn_reflns_number     8784
_diffrn_reflns_av_R_equivalents     0.0198
_diffrn_reflns_av_sigmaI/netI     0.0189
_diffrn_reflns_theta_min     4.09
_diffrn_reflns_theta_max     28.27
_diffrn_reflns_theta_full     28.27
_diffrn_measured_fraction_theta_max     0.991
_diffrn_measured_fraction_theta_full     0.991
_diffrn_reflns_limit_h_min     -9
_diffrn_reflns_limit_h_max     9
_diffrn_reflns_limit_k_min     -9
_diffrn_reflns_limit_k_max     6
_diffrn_reflns_limit_l_min     -14
_diffrn_reflns_limit_l_max     14
_reflns_number_total     2632
_reflns_number_gt     2483
_reflns_threshold_expression     I>2\s(I)
_refine_ls_structure_factor_coef     Fsqd
_refine_ls_matrix_type     full
_refine_ls_R_factor_all     0.0252
_refine_ls_R_factor_gt     0.0240
_refine_ls_wR_factor_gt     0.0690
_refine_ls_wR_factor_ref     0.0697
_refine_ls_goodness_of_fit_ref     1.053
_refine_ls_restrained_S_all     3.952
_refine_ls_number_reflns     2632
_refine_ls_number_parameters     179
_refine_ls_number_restraints     16
_refine_ls_hydrogen_treatment     mixed
_refine_ls_weighting_scheme     calc
_refine_ls_weighting_details
         'calc w=1/[\s^2^(Fo^2^)+(0.0342P)^2^+0.4874P] where P=(Fo^2^+2Fc^2^)/3'
_refine_ls_shift/su_max     0.000
_refine_ls_shift/su_mean     0.000
_refine_diff_density_max     0.473
_refine_diff_density_min     -0.623
_refine_ls_extinction_method     none
loop_
    _atom_type_symbol
    _atom_type_description
    _atom_type_scat_dispersion_real
    _atom_type_scat_dispersion_imag
    _atom_type_scat_source
    'C' 'C' 0.0033 0.0016
                         'International Tables Vol C Tables 4.2.6.8 and 6.1.1.4'
    'H' 'H' 0.0000 0.0000
                         'International Tables Vol C Tables 4.2.6.8 and 6.1.1.4'
    'N' 'N' 0.0061 0.0033
                         'International Tables Vol C Tables 4.2.6.8 and 6.1.1.4'
    'O' 'O' 0.0106 0.0060
                         'International Tables Vol C Tables 4.2.6.8 and 6.1.1.4'
    'P' 'P' 0.1023 0.0942
                         'International Tables Vol C Tables 4.2.6.8 and 6.1.1.4'
    'Cr' 'Cr' 0.3209 0.6236
                         'International Tables Vol C Tables 4.2.6.8 and 6.1.1.4'
_computing_data_collection     'APEX2 (Bruker, 2007)'
_computing_cell_refinement     'SAINT-Plus (Bruker, 2007)'
_computing_data_reduction     'SAINT-Plus (Bruker, 2007)'
_computing_structure_solution     'SHELXTL (Sheldrick, 2008)'
_computing_structure_refinement     'SHELXTL (Sheldrick, 2008)'
_computing_molecular_graphics     'DIAMOND (Brandenburg, 1999)'
_computing_publication_material     'SHELXTL (Sheldrick, 2008)'
loop_
    _atom_site_type_symbol
    _atom_site_label
    _atom_site_fract_x
    _atom_site_fract_y
    _atom_site_fract_z
    _atom_site_U_iso_or_equiv
    _atom_site_adp_type
    _atom_site_calc_flag
    _atom_site_refinement_flags
    _atom_site_occupancy
    _atom_site_disorder_assembly
    _atom_site_disorder_group
    Cr Cr1 0.5000 0.5000 0.5000 0.0082(3) Uani d S 1 . .
    P P2 0.2173(2) 0.79359(19) 0.41325(14) 0.0086(4) Uani d D 1 . .
    P P1 0.29362(19) 0.7622(2) 0.69142(14) 0.0085(4) Uani d . 1 . .
    O O2 0.4491(6) 0.6457(6) 0.6635(4) 0.0110(8) Uani d D 1 . .
    O O5 -0.0069(6) 0.7069(6) 0.3539(4) 0.0128(8) Uani d D 1 . .
    O O3 0.3700(6) 0.8943(6) 0.8418(4) 0.0134(8) Uani d D 1 . .
    H H3 0.4774 0.9569 0.8570 0.020 Uiso calc RD 1 . .
    O O7 0.3373(6) 0.6353(6) 0.3947(4) 0.0113(8) Uani d . 1 . .
    O O9 -0.0373(8) 0.7358(7) 0.8942(5) 0.0235(10) Uani d D 1 . .
    O O1 0.7325(6) 0.6953(6) 0.5401(4) 0.0121(8) Uani d D 1 . .
    C C1 0.2683(8) 0.9145(8) 0.5903(6) 0.0108(10) Uani d . 1 . .
    H H4 0.3885 1.0063 0.6226 0.013 Uiso calc R 1 . .
    H H5 0.1633 0.9841 0.6027 0.013 Uiso calc R 1 . .
    O O4 0.0957(6) 0.6494(6) 0.6673(4) 0.0118(8) Uani d . 1 . .
    O O8 0.2601(7) 0.9720(7) 1.1133(5) 0.0198(10) Uani d D 1 . .
    N N1 0.381(7) 0.479(8) 0.070(5) 0.028(12) Uani d P 0.50 A 1
    H H1 0.3025 0.4691 0.1145 0.034 Uiso calc PR 0.50 A 1
    C C4 0.381(8) 0.466(10) 0.078(5) 0.024(10) Uani d PD 0.50 A 2
    H H4A 0.3051 0.4405 0.1294 0.029 Uiso calc PR 0.50 A 2
    C C3 0.5612(13) 0.5896(11) 0.1367(8) 0.0312(17) Uani d D 1 . .
    H H3A 0.6025 0.6454 0.2295 0.037 Uiso calc R 1 A 1
    C C2 0.3206(12) 0.3837(11) -0.0627(8) 0.0322(17) Uani d D 1 . .
    H H2 0.2008 0.3014 -0.1034 0.039 Uiso calc R 1 A 1
    O O6 0.2543(6) 0.9385(6) 0.3492(4) 0.0133(8) Uani d D 1 . .
    H H8 0.193(16) 0.882(13) 1.042(9) 0.06(3) Uiso d D 1 . .
    H H7 0.262(14) 0.950(13) 1.184(7) 0.03(2) Uiso d D 1 . .
    H H1B 0.844(10) 0.677(12) 0.577(8) 0.03(2) Uiso d D 1 . .
    H H1A 0.731(13) 0.806(9) 0.573(8) 0.025 Uiso d D 1 . .
    H H6 -0.032(11) 0.597(8) 0.352(9) 0.03(3) Uiso d D 1 . .
    H H9A 0.002(13) 0.710(13) 0.828(8) 0.03(2) Uiso d D 1 . .
    H H10 -0.110(17) 0.817(16) 0.888(14) 0.07(4) Uiso d D 1 . .
loop_
    _atom_site_aniso_label
    _atom_site_aniso_U_11
    _atom_site_aniso_U_22
    _atom_site_aniso_U_33
    _atom_site_aniso_U_12
    _atom_site_aniso_U_13
    _atom_site_aniso_U_23
    Cr1 0.0067(6) 0.0081(6) 0.0107(6) 0.0020(4) 0.0035(4) 0.0035(5)
    P2 0.0072(6) 0.0076(7) 0.0120(7) 0.0015(5) 0.0031(5) 0.0042(5)
    P1 0.0068(6) 0.0084(7) 0.0103(7) 0.0011(5) 0.0032(5) 0.0025(5)
    O2 0.0103(18) 0.0121(19) 0.0119(19) 0.0050(15) 0.0043(15) 0.0042(15)
    O5 0.0077(18) 0.011(2) 0.019(2) 0.0004(15) 0.0019(15) 0.0053(16)
    O3 0.0110(18) 0.013(2) 0.0126(19) -0.0004(15) 0.0036(15) 0.0006(16)
    O7 0.0103(18) 0.0116(19) 0.0136(19) 0.0046(15) 0.0047(15) 0.0048(15)
    O9 0.029(3) 0.024(3) 0.021(2) 0.004(2) 0.014(2) 0.007(2)
    O1 0.0082(18) 0.0088(19) 0.019(2) 0.0013(15) 0.0034(16) 0.0043(16)
    C1 0.010(2) 0.008(2) 0.013(3) 0.0014(19) 0.003(2) 0.003(2)
    O4 0.0085(18) 0.0114(19) 0.0153(19) 0.0000(14) 0.0039(15) 0.0043(15)
    O8 0.018(2) 0.026(2) 0.013(2) -0.0028(18) 0.0032(17) 0.0052(19)
    N1 0.04(2) 0.028(18) 0.033(19) 0.019(13) 0.019(16) 0.023(13)
    C4 0.026(18) 0.019(15) 0.018(15) -0.001(12) -0.008(12) 0.008(13)
    C3 0.042(5) 0.020(3) 0.021(3) 0.007(3) -0.004(3) 0.006(3)
    C2 0.033(4) 0.023(4) 0.029(4) 0.000(3) -0.008(3) 0.009(3)
    O6 0.0148(19) 0.0108(19) 0.016(2) 0.0016(15) 0.0053(16) 0.0073(16)
loop_
    _geom_bond_atom_site_label_1
    _geom_bond_atom_site_label_2
    _geom_bond_site_symmetry_2
    _geom_bond_distance
    _geom_bond_publ_flag
    Cr1 O1 . 1.991(4) y
    Cr1 O2 . 1.956(4) y
    Cr1 O7 . 1.964(4) y
    P2 O6 . 1.499(4) ?
    P2 O7 . 1.519(4) ?
    P2 O5 . 1.568(4) ?
    P2 C1 . 1.804(6) ?
    P1 O4 1 1.512(4) ?
    P1 O4 . 1.512(4) ?
    P1 O2 . 1.515(4) ?
    P1 O3 . 1.568(4) ?
    P1 C1 . 1.797(6) ?
    O5 H6 . 0.83(5) ?
    O3 H3 . 0.8200 ?
    O9 H9A . 0.83(6) ?
    O9 H10 . 0.84(7) ?
    O1 H1B . 0.83(6) ?
    O1 H1A . 0.80(6) ?
    C1 H4 . 0.9700 ?
    C1 H5 . 0.9700 ?
    O8 H8 . 0.85(7) ?
    O8 H7 . 0.83(6) ?
    N1 C2 . 1.34(5) ?
    N1 C3 . 1.36(4) ?
    N1 H1 . 0.8600 ?
    C4 C3 . 1.40(5) ?
    C4 C2 . 1.41(5) ?
    C4 H4A . 0.9300 ?
    C3 C2 2_665 1.371(13) ?
    C3 H3A . 0.9300 ?
    C2 C3 2_665 1.371(13) ?
    C2 H2 . 0.9300 ?
loop_
    _geom_angle_atom_site_label_1
    _geom_angle_atom_site_label_2
    _geom_angle_atom_site_label_3
    _geom_angle_site_symmetry_1
    _geom_angle_site_symmetry_3
    _geom_angle
    _geom_angle_publ_flag
    O2 Cr1 O2 2_666 . 180.00(15) ?
    O2 Cr1 O7 2_666 . 88.35(17) ?
    O2 Cr1 O7 . . 91.65(17) ?
    O2 Cr1 O7 2_666 2_666 91.65(17) ?
    O2 Cr1 O7 . 2_666 88.35(17) ?
    O7 Cr1 O7 . 2_666 180.0(2) ?
    O2 Cr1 O1 2_666 2_666 90.51(17) ?
    O2 Cr1 O1 . 2_666 89.49(17) ?
    O7 Cr1 O1 . 2_666 90.81(18) ?
    O7 Cr1 O1 2_666 2_666 89.19(18) ?
    O2 Cr1 O1 2_666 . 89.49(17) ?
    O2 Cr1 O1 . . 90.51(17) ?
    O7 Cr1 O1 . . 89.19(18) ?
    O7 Cr1 O1 2_666 . 90.81(18) ?
    O1 Cr1 O1 2_666 . 180.0(3) ?
    O6 P2 O7 . . 114.8(2) ?
    O6 P2 O5 . . 107.8(2) ?
    O7 P2 O5 . . 109.7(2) ?
    O6 P2 C1 . . 108.2(3) ?
    O7 P2 C1 . . 109.0(2) ?
    O5 P2 C1 . . 107.1(2) ?
    O4 P1 O2 1 . 115.5(2) ?
    O4 P1 O2 . . 115.5(2) ?
    O4 P1 O3 1 . 107.9(2) ?
    O4 P1 O3 . . 107.9(2) ?
    O2 P1 O3 . . 108.6(2) ?
    O4 P1 C1 1 . 110.1(2) ?
    O4 P1 C1 . . 110.1(2) ?
    O2 P1 C1 . . 107.6(2) ?
    O3 P1 C1 . . 106.9(3) ?
    P1 O2 Cr1 . . 134.1(2) ?
    P2 O5 H6 . . 114(5) ?
    P1 O3 H3 . . 109.5 ?
    P2 O7 Cr1 . . 140.0(3) ?
    H9A O9 H10 . . 108(10) ?
    Cr1 O1 H1B . . 119(6) ?
    Cr1 O1 H1A . . 120(6) ?
    H1B O1 H1A . . 107(9) ?
    P1 C1 P2 . . 114.8(3) ?
    P1 C1 H4 . . 108.6 ?
    P2 C1 H4 . . 108.6 ?
    P1 C1 H5 . . 108.6 ?
    P2 C1 H5 . . 108.6 ?
    H4 C1 H5 . . 107.5 ?
    H8 O8 H7 . . 114(10) ?
    C2 N1 C3 . . 123(4) ?
    C2 N1 H1 . . 118.3 ?
    C3 N1 H1 . . 118.3 ?
    C3 C4 C2 . . 116(5) ?
    C3 C4 H4A . . 122.1 ?
    C2 C4 H4A . . 122.1 ?
    N1 C3 C2 . 2_665 118(2) ?
    C2 C3 C4 2_665 . 122(3) ?
    N1 C3 H3A . . 121.1 ?
    C2 C3 H3A 2_665 . 121.1 ?
    C4 C3 H3A . . 116.7 ?
    N1 C2 C3 . 2_665 119(2) ?
    C3 C2 C4 2_665 . 122(2) ?
    N1 C2 H2 . . 120.7 ?
    C3 C2 H2 2_665 . 120.7 ?
    C4 C2 H2 . . 117.1 ?
loop_
    _geom_hbond_atom_site_label_D
    _geom_hbond_atom_site_label_H
    _geom_hbond_atom_site_label_A
    _geom_hbond_site_symmetry_A
    _geom_hbond_distance_DH
    _geom_hbond_distance_HA
    _geom_hbond_distance_DA
    _geom_hbond_angle_DHA
    _geom_hbond_publ_flag
    C1 H4 O6 2_676 0.97 2.49 3.346(7) 147 y
    C4 H4A O9 2_566 0.93 2.16 2.93(7) 140 y
    N1 H1 O9 2_566 0.86 2.32 3.03(5) 141 y
    O1 H1A O6 2_676 0.80(6) 1.83(6) 2.634(6) 176(9) y
    O1 H1B O4 1_655 0.83(6) 1.87(6) 2.704(6) 177(9) y
    O3 H3 O8 2_677 0.82 1.83 2.629(6) 163 y
    O5 H6 O4 2_566 0.83(5) 1.80(5) 2.619(6) 175(10) y
    O8 H7 O6 1_556 0.83(6) 1.86(6) 2.687(6) 171(9) y
    O8 H8 O9 1 0.85(7) 1.94(8) 2.748(7) 158(11) y
    O9 H9A O4 1 0.83(6) 2.00(6) 2.833(6) 179(10) y
    O9 H10 O8 2_577 0.84(7) 1.99(7) 2.820(7) 174(13) y
