# Supplementary material for: Pyridinium diaqua­bis­(methyl­enediphospho­nato-κ2 O,O′)chromate(III) tetra­hydrate
Source: Acta Crystallogr Sect E Struct Rep Online. 2010 Jul 24;66(Pt 8):m1011–2. doi: 10.1107/S1600536810028990 (PMC3007482; doi:10.1107/S1600536810028990)
Supplement: Supplementary file 2 [file e-66-m1011-Isup2.hkl]

#
# h,k,l, Fc-squared, Fo-squared, sigma(Fo-squared) and status flag
#
data_I
_shelx_title ' 10RKV1_0ma in P-1'
_shelx_refln_list_code          4
_shelx_F_calc_maximum      105.15
_exptl_crystal_F_000       303.00
_reflns_d_resolution_high  0.7503
 
loop_
 _symmetry_equiv_pos_as_xyz
 'x, y, z'
 '-x, -y, -z'
 
_cell_length_a     7.2060
_cell_length_b     7.4850
_cell_length_c    10.9840
_cell_angle_alpha 107.085
_cell_angle_beta  106.128
_cell_angle_gamma  94.496
 
_shelx_F_squared_multiplier     1.000
 
loop_
 _refln_index_h
 _refln_index_k
 _refln_index_l
 _refln_F_squared_calc
 _refln_F_squared_meas
 _refln_F_squared_sigma
 _refln_observed_status
   2   0   0     1300.76     1391.15     12.05 o
   3   0   0      767.01      925.15      8.37 o
   4   0   0     2643.07     2574.09     26.01 o
   5   0   0      281.81      276.03      3.71 o
   6   0   0        3.42        4.21      0.62 o
   7   0   0       13.15       14.55      1.37 o
   8   0   0      117.54      119.15      3.43 o
   9   0   0        4.07        4.27      1.45 o
  -9   1   0      105.10      116.05      5.13 o
  -8   1   0      156.01      153.13      4.41 o
  -7   1   0       78.92       78.77      2.42 o
  -6   1   0      222.17      223.32      3.06 o
  -5   1   0      176.00      170.37      2.44 o
  -4   1   0       63.62       83.54      1.57 o
  -3   1   0      908.97      868.81      8.29 o
  -2   1   0     2851.34     2988.19     23.94 o
   1   1   0     7475.42     7519.80     64.20 o
   2   1   0     5779.54     5840.00     52.68 o
   3   1   0       62.45       68.94      1.18 o
   4   1   0       10.95       23.58      0.99 o
   5   1   0      336.26      338.63      5.16 o
   6   1   0      601.18      601.46      9.34 o
   7   1   0       23.90       21.81      1.70 o
   8   1   0      101.93      111.93      4.05 o
  -9   2   0      308.81      320.32     10.45 o
  -8   2   0       94.38       93.09      4.08 o
  -7   2   0       25.20       26.13      3.43 o
  -6   2   0       27.03       28.80      0.97 o
  -5   2   0      523.50      496.61      5.35 o
  -4   2   0       64.10       89.84      1.30 o
  -3   2   0       31.93       56.26      0.80 o
  -2   2   0     1290.38     1203.84     10.17 o
  -1   2   0    11056.75    10394.67    245.42 o
   0   2   0      492.22      559.24      6.13 o
   1   2   0       55.25       45.19      0.77 o
   2   2   0       24.93        5.78      0.45 o
   3   2   0     3238.84     3303.46     35.85 o
   4   2   0       83.00       87.41      2.01 o
   5   2   0        0.45        1.47      0.45 o
   6   2   0      159.70      167.35      3.94 o
   7   2   0      363.00      359.71      8.01 o
   8   2   0      488.16      515.99     17.36 o
  -9   3   0       66.15       66.09      3.69 o
  -8   3   0       53.09       50.08      2.89 o
  -7   3   0      866.55      844.24     16.64 o
  -6   3   0      306.36      294.61      4.72 o
  -5   3   0       70.80       74.51      1.84 o
  -4   3   0      156.96      165.25      2.24 o
  -3   3   0      298.39      309.38      3.17 o
  -2   3   0       75.36       53.63      1.54 o
  -1   3   0      349.31      309.17      5.25 o
   0   3   0      442.87      562.63      5.63 o
   1   3   0      672.60      718.45      6.49 o
   2   3   0        0.66        0.50      0.17 o
   3   3   0     1201.90     1128.33     12.16 o
   4   3   0        1.33        2.99      0.58 o
   5   3   0        0.20        1.00      0.46 o
   6   3   0       22.23       19.22      1.71 o
   7   3   0      108.84      106.86     13.36 o
   8   3   0        5.58        3.53      1.87 o
  -8   4   0       30.20       31.13      2.37 o
  -7   4   0       34.31       34.86      2.12 o
  -6   4   0      326.62      303.64      6.92 o
  -5   4   0       31.85       26.36      1.20 o
  -4   4   0     1300.85     1287.24     19.85 o
  -3   4   0      559.99      608.96      7.70 o
  -2   4   0      127.11      135.34      2.22 o
  -1   4   0        2.22        8.45      0.43 o
   0   4   0      555.15      481.32      4.65 o
   1   4   0       16.36       28.05      0.73 o
   2   4   0      283.37      294.33      3.30 o
   3   4   0      104.00      117.71      2.19 o
   4   4   0     1389.30     1370.57     16.41 o
   5   4   0      120.73      121.82      6.70 o
   6   4   0        4.72        6.28      1.47 o
   7   4   0       14.91       17.08      2.42 o
  -8   5   0     1064.48     1072.56     20.68 o
  -7   5   0       10.83       12.33      1.42 o
  -6   5   0        0.25        0.07      0.47 o
  -5   5   0        3.16        4.88      0.62 o
  -4   5   0      230.70      223.44      3.80 o
  -3   5   0     1242.29     1222.59     20.82 o
  -2   5   0      719.62      737.77     13.02 o
  -1   5   0      114.37      111.50      1.69 o
   0   5   0       52.56       60.81      1.08 o
   1   5   0      476.93      454.87      6.57 o
   2   5   0      969.68      946.45      8.88 o
   3   5   0     1228.89     1193.30     16.01 o
   4   5   0        3.95        4.19      0.84 o
   5   5   0      209.66      205.88      6.59 o
   6   5   0      303.51      280.97     13.62 o
  -8   6   0      201.44      217.48     17.72 o
  -7   6   0      230.62      238.22      6.05 o
  -6   6   0       27.59       27.43      1.61 o
  -5   6   0      382.87      370.65      7.21 o
  -4   6   0        0.29        0.12      0.26 o
  -3   6   0       45.60       45.22      3.43 o
  -2   6   0      375.64      367.43      4.94 o
  -1   6   0     1761.97     1715.64     20.76 o
   0   6   0        1.52        2.49      0.45 o
   1   6   0      631.59      635.94     18.33 o
   2   6   0      484.04      487.54     10.94 o
   3   6   0     1313.85     1301.08     22.98 o
   4   6   0        0.27        1.02      0.68 o
   5   6   0      175.48      190.95     10.60 o
   6   6   0       38.47       44.39      5.72 o
  -7   7   0      208.38      212.94      5.37 o
  -6   7   0       69.53       76.06      2.45 o
  -5   7   0       39.56       37.29      1.32 o
  -4   7   0        0.29        0.51      0.47 o
  -3   7   0       86.11       90.51      2.17 o
  -2   7   0        0.96        1.46      0.44 o
  -1   7   0      593.47      582.41     16.11 o
   0   7   0     1135.31     1151.00     30.66 o
   1   7   0       60.30       62.16      4.26 o
   2   7   0      538.64      517.13     17.36 o
   3   7   0      198.08      201.66      9.98 o
   4   7   0      365.58      326.91     14.45 o
  -6   8   0      169.58      170.58      6.24 o
  -5   8   0       95.38      101.66      3.85 o
  -4   8   0        5.08        3.74      0.73 o
  -3   8   0        0.26        1.46      0.62 o
  -2   8   0      101.21      113.09      4.47 o
  -1   8   0       43.09       41.37      2.91 o
   0   8   0      128.26      123.80      6.03 o
   1   8   0     1166.92     1153.70     32.64 o
   2   8   0      152.28      147.60      8.11 o
   3   8   0       48.42       52.70      5.30 o
  -4   9   0      298.55      304.56      8.63 o
  -3   9   0        0.49        0.62      0.83 o
  -2   9   0       69.32       81.91      4.16 o
  -1   9   0        0.22        0.52      1.04 o
   0   9   0        1.88        0.83      1.46 o
   1   9   0       47.48       55.82      4.89 o
  -2  -9   1      408.19      420.05     16.11 o
  -1  -9   1      150.48      145.21      7.69 o
   0  -9   1      186.97      185.44      8.21 o
   1  -9   1        0.26        0.94      1.04 o
   2  -9   1        0.35        1.25      0.94 o
  -4  -8   1        6.08        8.52      2.91 o
  -3  -8   1        4.86        4.05      2.08 o
  -2  -8   1      122.29      127.85      7.28 o
  -1  -8   1      278.17      289.91     11.23 o
   0  -8   1      137.26      139.29      6.24 o
   1  -8   1      247.15      260.07      8.63 o
   2  -8   1      471.57      464.23     12.68 o
   5  -8   1      412.88      420.36     11.54 o
   6  -8   1      283.22      285.13      9.15 o
  -5  -7   1       13.14        9.56      3.01 o
  -4  -7   1      453.97      427.53     16.84 o
  -3  -7   1      461.16      438.76     16.22 o
  -2  -7   1       13.99       18.09      2.70 o
  -1  -7   1       20.59       26.92      2.81 o
   0  -7   1      184.64      167.35      6.55 o
   1  -7   1      285.98      275.62      5.88 o
   2  -7   1      207.31      213.15      4.26 o
   5  -7   1      102.22      100.63      2.45 o
   6  -7   1      651.00      659.72     12.27 o
   7  -7   1      527.03      553.47     18.87 o
  -6  -6   1      186.05      176.40     10.71 o
  -5  -6   1       91.39      103.32      7.38 o
  -4  -6   1       27.74       23.26      2.23 o
  -3  -6   1      149.02      160.18      8.00 o
  -2  -6   1      292.27      293.79      7.49 o
  -1  -6   1       15.80       16.51      0.69 o
   0  -6   1      571.26      590.47      7.98 o
   1  -6   1      624.76      652.93      8.98 o
   2  -6   1       37.53       37.73      3.01 o
   3  -6   1      153.12      164.65      6.96 o
   4  -6   1      249.20      257.29      3.78 o
   5  -6   1       23.05       17.81      2.49 o
   6  -6   1        8.24        9.10      1.02 o
   7  -6   1      538.83      568.16     11.67 o
  -7  -5   1      130.13      126.71      9.04 o
  -6  -5   1      547.13      542.51     13.10 o
  -5  -5   1     1043.65      980.50     19.81 o
  -4  -5   1       85.05       74.59      2.62 o
  -3  -5   1      256.34      258.00      5.07 o
  -2  -5   1       81.87       90.37      1.71 o
  -1  -5   1      257.43      265.11      4.18 o
   0  -5   1       72.34       77.87      1.54 o
   1  -5   1      220.26      223.20      3.11 o
   2  -5   1       21.25       13.20      1.66 o
   3  -5   1       87.32      105.51      2.49 o
   4  -5   1      599.21      604.71      7.95 o
   5  -5   1      552.56      560.69     14.55 o
   6  -5   1       58.68       53.07      2.26 o
   7  -5   1      222.76      226.21      6.04 o
   8  -5   1      373.07      371.85      9.21 o
  -7  -4   1      100.44      110.57      5.09 o
  -6  -4   1        8.13        8.64      3.17 o
  -5  -4   1      451.60      477.07      8.30 o
  -4  -4   1     1592.44     1596.27     18.68 o
  -3  -4   1       21.36       19.94      0.85 o
  -2  -4   1       25.79       21.09      0.66 o
  -1  -4   1     1402.73     1381.43     13.77 o
   0  -4   1       85.06       79.78      1.03 o
   1  -4   1      112.97      134.51      3.43 o
   2  -4   1        4.36        3.53      0.94 o
   3  -4   1       16.37       22.69      0.67 o
   4  -4   1        1.31        1.24      0.38 o
   5  -4   1        1.07        0.99      0.32 o
   6  -4   1     1308.62     1269.94     22.83 o
   7  -4   1       63.22       62.90      5.04 o
   8  -4   1       13.81       13.99      1.75 o
  -8  -3   1      247.48      234.19      7.72 o
  -7  -3   1      634.41      627.36     17.15 o
  -6  -3   1      209.68      183.85      4.89 o
  -5  -3   1      139.36      132.42      2.88 o
  -4  -3   1      431.64      470.56      8.93 o
  -3  -3   1     3339.46     3433.69     31.37 o
  -2  -3   1      436.33      418.32      4.45 o
  -1  -3   1       35.22       27.10      0.56 o
   0  -3   1      216.08      281.63      3.23 o
   2  -3   1      379.07      357.84      7.80 o
   3  -3   1      428.34      419.73      4.35 o
   4  -3   1       12.07        9.55      0.61 o
   5  -3   1      338.52      347.17      6.49 o
   6  -3   1        1.16        1.28      0.65 o
   7  -3   1      938.36      917.35     18.00 o
   8  -3   1       37.31       44.23      2.90 o
  -8  -2   1        3.70        5.57      1.20 o
  -7  -2   1      244.40      249.41      6.18 o
  -6  -2   1      529.80      542.78      8.71 o
  -5  -2   1       72.50       52.85      1.89 o
  -4  -2   1      152.29      152.67      2.83 o
  -3  -2   1     3480.33     3971.95     49.97 o
  -2  -2   1     6342.19     6401.18     54.30 o
  -1  -2   1      261.51      263.00      2.75 o
   0  -2   1      874.01      949.35     11.48 o
   1  -2   1     1152.74     1300.17     31.50 o
   2  -2   1       52.38       49.15      0.85 o
   3  -2   1      666.95      623.43      6.03 o
   4  -2   1     1205.23     1192.85     12.31 o
   5  -2   1      783.98      821.47      9.01 o
   6  -2   1      438.23      423.95     12.12 o
   7  -2   1       10.72       13.66      2.08 o
   8  -2   1      134.68      146.07      8.06 o
   9  -2   1      147.13      152.20      8.26 o
  -9  -1   1      143.03      132.78      7.17 o
  -8  -1   1       78.01       81.54      3.33 o
  -7  -1   1       13.05       12.32      1.07 o
  -6  -1   1       12.62        9.24      0.86 o
  -5  -1   1     1060.12     1077.89     13.07 o
  -4  -1   1        3.03       13.23      1.26 o
  -3  -1   1      114.75       87.18      1.34 o
  -2  -1   1     1994.81     2202.47     23.69 o
  -1  -1   1     2580.46     2583.68     22.14 o
   1  -1   1       25.97       36.07      0.95 o
   2  -1   1      208.10      188.59      2.06 o
   3  -1   1        0.96        1.58      0.28 o
   4  -1   1      155.81      140.28      1.88 o
   5  -1   1     2680.12     2693.57     25.15 o
   6  -1   1      336.98      343.77      5.25 o
   7  -1   1      156.69      135.15      4.84 o
   8  -1   1       23.18       20.96      2.23 o
  -9   0   1       42.31       48.33      3.45 o
  -8   0   1      260.43      261.08      5.39 o
  -7   0   1        6.56        7.96      0.95 o
  -6   0   1      365.25      383.64      5.24 o
  -5   0   1      417.31      427.08      6.07 o
  -4   0   1     2598.52     2771.90     29.67 o
  -3   0   1       54.31       89.72      2.11 o
  -2   0   1     1771.82     1852.84     18.29 o
   1   0   1      141.51      120.69      1.31 o
   2   0   1        6.73        0.89      0.16 o
   3   0   1     2770.10     2865.35     31.49 o
   4   0   1      876.39      941.42     13.23 o
   5   0   1      137.22      131.83      2.66 o
   6   0   1      651.20      640.10      8.60 o
   7   0   1      206.41      217.14      8.57 o
   8   0   1        0.59        0.49      0.72 o
  -9   1   1        0.71        1.22      0.83 o
  -8   1   1        7.41       10.84      1.26 o
  -7   1   1      339.99      354.21      5.25 o
  -6   1   1      330.34      340.23      5.88 o
  -5   1   1     1220.19     1272.90     12.46 o
  -4   1   1      147.33      113.54      1.86 o
  -3   1   1     1040.82      928.95      8.21 o
  -2   1   1     1929.25     1948.23     14.59 o
  -1   1   1     2138.60     2378.89     18.24 o
   1   1   1     2852.65     2901.57     26.00 o
   2   1   1       91.54       71.79      1.56 o
   3   1   1      235.44      220.77      2.85 o
   4   1   1      524.32      555.80      7.30 o
   5   1   1      222.94      231.70      5.36 o
   6   1   1      306.86      295.98      5.62 o
   7   1   1      523.77      500.16      9.76 o
   8   1   1      669.42      670.18     15.54 o
  -9   2   1      146.35      164.50      6.08 o
  -8   2   1       62.20       60.67      3.19 o
  -7   2   1        3.34        3.18      0.58 o
  -6   2   1     2247.64     2257.07     23.86 o
  -5   2   1      961.22     1018.47      9.33 o
  -4   2   1      341.84      328.43      3.37 o
  -3   2   1     2599.34     2982.11     22.33 o
  -2   2   1     1598.92     1483.27     12.33 o
  -1   2   1     1235.87     1294.50     10.21 o
   0   2   1      782.24      923.16      7.10 o
   1   2   1        9.92       10.32      0.37 o
   2   2   1     2473.65     2421.01     22.18 o
   3   2   1     1099.66     1129.87     13.21 o
   4   2   1       12.17        9.39      0.76 o
   5   2   1        4.44        4.40      0.83 o
   6   2   1       90.22       93.81      3.36 o
   7   2   1       84.73       83.29      4.07 o
   8   2   1      404.79      397.91     14.86 o
  -9   3   1       31.11       40.44      2.97 o
  -8   3   1       57.51       61.16      3.85 o
  -7   3   1       20.34       22.50      1.43 o
  -6   3   1       49.96       53.80      2.64 o
  -5   3   1     1141.63     1111.71     19.19 o
  -4   3   1     3060.40     3243.11     31.30 o
  -3   3   1      735.67      827.73      7.10 o
  -2   3   1     1647.72     1909.46     17.18 o
  -1   3   1      118.22       74.45      0.85 o
   0   3   1      326.14      253.04      2.34 o
   1   3   1      277.47      284.49      2.96 o
   2   3   1       32.09       27.49      0.79 o
   3   3   1        0.60        0.83      0.31 o
   4   3   1      245.95      247.81      5.18 o
   5   3   1      297.23      281.51      6.30 o
   6   3   1      305.67      302.06      7.03 o
   7   3   1        2.61        3.95      1.77 o
  -9   4   1       97.06      103.22      4.45 o
  -8   4   1       83.11       74.51      3.46 o
  -7   4   1      154.55      165.92      3.99 o
  -6   4   1       10.51       11.95      0.99 o
  -5   4   1       48.94       46.39      1.45 o
  -4   4   1      338.79      322.45      4.70 o
  -3   4   1     3508.05     3667.41     34.83 o
  -2   4   1        0.82        0.42      0.15 o
  -1   4   1       36.00       33.37      0.77 o
   0   4   1      292.39      288.02      3.80 o
   1   4   1     1083.51     1082.53      9.68 o
   2   4   1      176.16      179.69      2.51 o
   3   4   1        2.40        4.95      0.55 o
   4   4   1        7.87        6.43      0.84 o
   5   4   1        0.78        0.79      0.87 o
   6   4   1       70.49       69.19      3.87 o
   7   4   1      348.10      347.68     10.33 o
  -8   5   1      291.28      304.99      7.83 o
  -7   5   1       14.58       17.16      2.60 o
  -6   5   1      144.04      144.17      3.98 o
  -5   5   1      102.19      113.21      2.63 o
  -4   5   1      199.46      185.55      5.39 o
  -3   5   1     1235.01     1187.49     13.18 o
  -2   5   1      830.59      832.73     14.10 o
  -1   5   1        3.97        4.99      0.93 o
   0   5   1       51.37       52.14      1.29 o
   1   5   1      318.13      306.67      3.30 o
   2   5   1      399.92      394.06      4.57 o
   3   5   1       57.07       60.79      1.92 o
   4   5   1      302.70      297.01      8.69 o
   5   5   1      171.72      167.77      9.56 o
   6   5   1      197.73      187.10     10.91 o
  -8   6   1        4.35        3.24      1.10 o
  -7   6   1        3.96        3.69      0.95 o
  -6   6   1      284.55      286.47      6.32 o
  -5   6   1      256.89      252.19      5.30 o
  -4   6   1        4.92        3.75      0.59 o
  -3   6   1      125.76      121.50      2.62 o
  -2   6   1     2541.27     2533.27     30.25 o
  -1   6   1     1592.69     1609.19     19.78 o
   0   6   1       37.48       39.87      1.65 o
   1   6   1      774.59      779.78     12.86 o
   2   6   1      301.81      296.81      7.56 o
   3   6   1      741.32      734.09     16.62 o
   4   6   1       64.38       58.64      3.24 o
   5   6   1       57.06       58.11      6.03 o
  -7   7   1      119.26      121.72      3.69 o
  -6   7   1        2.94        2.72      0.83 o
  -5   7   1      177.78      170.53      3.77 o
  -4   7   1      458.80      447.80     12.27 o
  -3   7   1       43.39       37.73      2.08 o
  -2   7   1      159.97      160.18      5.61 o
  -1   7   1      240.50      228.99      8.00 o
   0   7   1     1660.87     1678.01     43.66 o
   1   7   1       20.30       20.06      2.70 o
   2   7   1      199.46      186.29      6.36 o
   3   7   1      175.46      152.39      8.63 o
   4   7   1      366.58      359.24     15.59 o
  -6   8   1       73.58       73.91      3.74 o
  -5   8   1       27.56       27.44      1.97 o
  -4   8   1        0.23       -0.10      0.62 o
  -3   8   1      984.40      984.89     25.47 o
  -2   8   1       89.31       97.50      4.47 o
  -1   8   1      413.44      404.46     12.99 o
   0   8   1      188.77      171.30      7.80 o
   1   8   1     1080.96     1074.91     31.18 o
   2   8   1      174.81      179.41      9.36 o
   3   8   1       10.97       11.43      3.12 o
  -4   9   1        0.11        1.25      0.94 o
  -3   9   1        9.93        9.77      1.66 o
  -2   9   1       99.01       91.99      4.78 o
  -1   9   1      217.32      227.02      9.15 o
   0   9   1      147.01      130.66      7.17 o
  -2  -9   2       12.00       13.52      2.08 o
  -1  -9   2        0.72        1.80      0.97 o
   0  -9   2      468.16      486.42     10.34 o
   1  -9   2      127.18      134.40      5.82 o
   2  -9   2        4.73        3.53      1.04 o
  -4  -8   2       42.44       43.35      5.20 o
  -3  -8   2       48.33       50.21      4.99 o
  -2  -8   2      699.81      666.51     21.41 o
  -1  -8   2      175.48      157.17      7.38 o
   0  -8   2       24.00       20.86      1.49 o
   1  -8   2      153.79      151.35      5.67 o
   2  -8   2      854.90      846.83     15.14 o
   5  -8   2      600.58      598.84     15.90 o
   6  -8   2      407.43      439.90     13.10 o
  -5  -7   2       27.56       30.25      4.68 o
  -4  -7   2        1.35        1.25      1.56 o
  -3  -7   2        6.60        5.20      1.97 o
  -2  -7   2      246.47      248.12     10.08 o
  -1  -7   2      319.47      301.13     10.60 o
   0  -7   2        0.46        0.15      0.55 o
   1  -7   2      102.95       99.39      1.96 o
   2  -7   2      351.54      359.03     12.37 o
   4  -7   2       13.68       12.45      0.77 o
   5  -7   2        3.50        4.53      0.60 o
   6  -7   2      684.93      685.35     12.80 o
   7  -7   2      186.58      204.98      5.40 o
  -6  -6   2      258.17      263.40     13.31 o
  -5  -6   2       28.79       27.34      4.16 o
  -4  -6   2        1.92        1.14      1.56 o
  -3  -6   2       58.93       58.42      4.47 o
  -2  -6   2      402.14      393.90      7.00 o
  -1  -6   2      185.05      182.89      2.77 o
   0  -6   2      233.44      241.44      4.87 o
   1  -6   2      377.87      363.18      5.83 o
   2  -6   2      516.85      540.63     15.90 o
   3  -6   2      641.97      683.14     19.33 o
   4  -6   2     1518.16     1528.41     18.64 o
   5  -6   2       76.73       70.65      2.34 o
   6  -6   2       69.99       68.86      2.59 o
   7  -6   2       43.75       40.68      2.26 o
  -7  -5   2      209.79      188.99      7.46 o
  -6  -5   2      263.95      246.63      8.26 o
  -5  -5   2      551.25      540.84     10.08 o
  -4  -5   2      132.07      128.43      4.25 o
  -3  -5   2       55.49       56.39      1.57 o
  -2  -5   2       66.16       70.45      1.41 o
  -1  -5   2      174.84      171.44      2.55 o
   0  -5   2       20.31       18.37      0.66 o
   1  -5   2     1723.45     1777.99     28.33 o
   2  -5   2       17.27       17.88      1.87 o
   3  -5   2      170.51      184.71      3.80 o
   4  -5   2      124.00      137.10      2.47 o
   5  -5   2     1116.94     1103.16     19.46 o
   6  -5   2       22.15       18.16      1.49 o
   7  -5   2        2.32        1.67      0.94 o
   8  -5   2       29.97       30.76      2.38 o
  -8  -4   2      731.42      751.34     28.22 o
  -7  -4   2        2.10        3.64      1.13 o
  -6  -4   2       58.35       53.35      3.17 o
  -5  -4   2      207.42      215.24      4.43 o
  -4  -4   2      859.87      856.66     10.76 o
  -3  -4   2        7.18        5.87      0.46 o
  -2  -4   2      213.57      179.62      2.52 o
  -1  -4   2       13.43       11.09      0.46 o
   0  -4   2       79.30       83.36      1.66 o
   1  -4   2      515.00      486.43      8.08 o
   2  -4   2     6524.90     6548.17    156.18 o
   3  -4   2      144.10      136.80      2.25 o
   4  -4   2      624.09      608.33      7.03 o
   5  -4   2      282.18      271.92      4.56 o
   6  -4   2      380.15      393.74      8.71 o
   7  -4   2      317.74      319.60      8.02 o
   8  -4   2        4.49        4.53      1.92 o
  -8  -3   2       15.56       17.86      2.34 o
  -7  -3   2      342.90      350.23      6.79 o
  -6  -3   2      107.08       93.18      3.23 o
  -5  -3   2       18.46       16.65      1.02 o
  -4  -3   2      586.11      609.89      8.85 o
  -3  -3   2     1100.93     1140.15     12.98 o
  -2  -3   2     1231.34     1278.03     21.82 o
  -1  -3   2        7.13        1.09      0.19 o
   0  -3   2     1383.13     1376.74     14.40 o
   1  -3   2      604.63      638.49     10.44 o
   2  -3   2     4264.53     4584.28     54.04 o
   3  -3   2     2082.29     2094.44     20.35 o
   4  -3   2      715.16      668.10      9.68 o
   5  -3   2     1002.26     1039.24     21.45 o
   6  -3   2       24.65       25.35      2.03 o
   7  -3   2      343.23      356.09      8.83 o
   8  -3   2       97.03       87.49      4.99 o
  -8  -2   2      140.02      148.22      4.67 o
  -7  -2   2      274.65      280.56      5.71 o
  -6  -2   2      176.50      181.39      3.61 o
  -5  -2   2      177.49      157.10      3.05 o
  -4  -2   2      306.45      340.19      4.90 o
  -3  -2   2     2367.76     2356.54     23.30 o
  -2  -2   2     1118.65     1132.37     13.23 o
  -1  -2   2      172.26      154.36      1.82 o
   0  -2   2     3358.46     3509.22     31.67 o
   1  -2   2     5318.62     5339.38     62.92 o
   2  -2   2      203.31      219.98      2.32 o
   3  -2   2        1.52        5.15      0.44 o
   4  -2   2      697.21      674.11      8.25 o
   5  -2   2      689.51      695.73     11.40 o
   6  -2   2       90.56       87.78      5.61 o
   7  -2   2       41.76       41.74      2.63 o
   8  -2   2      232.78      247.20      9.04 o
  -9  -1   2      596.35      621.04     14.82 o
  -8  -1   2       39.87       37.29      2.33 o
  -7  -1   2       71.21       79.17      2.33 o
  -6  -1   2       35.80       30.58      1.24 o
  -5  -1   2     1852.20     1885.74     19.50 o
  -4  -1   2      243.53      204.04      2.78 o
  -3  -1   2        0.96        1.51      0.46 o
  -2  -1   2      182.81      186.05      2.19 o
  -1  -1   2     1869.94     1776.13     14.70 o
   0  -1   2      291.89      266.53      2.59 o
   1  -1   2     7440.80     7349.16     83.47 o
   2  -1   2       39.17       27.89      0.54 o
   3  -1   2      776.06      780.65      9.24 o
   4  -1   2       58.02       68.30      1.67 o
   5  -1   2     2462.79     2386.57     41.21 o
   6  -1   2      138.93      138.48      4.61 o
   7  -1   2      177.77      179.02      6.76 o
   8  -1   2       13.80       11.96      1.91 o
  -9   0   2       52.86       52.69      4.16 o
  -8   0   2     1058.19     1028.91     19.23 o
  -7   0   2      309.13      289.28      5.37 o
  -6   0   2      220.33      225.21      3.56 o
  -5   0   2      226.33      228.57      3.15 o
  -4   0   2     1889.37     1815.46     19.36 o
  -3   0   2        0.48        9.02      0.41 o
  -2   0   2      208.82      207.39      1.94 o
  -1   0   2      854.01      867.19      7.36 o
   0   0   2      609.14      556.05      5.73 o
   1   0   2       52.63       45.22      0.77 o
   2   0   2      251.19      313.35      3.22 o
   3   0   2     1521.09     1469.41     15.24 o
   4   0   2        2.64        2.13      0.39 o
   5   0   2      115.93      120.94      2.60 o
   6   0   2      800.82      768.24     11.38 o
   7   0   2      436.35      441.65     16.94 o
   8   0   2       30.61       24.46      2.57 o
  -9   1   2       35.07       35.11      2.20 o
  -8   1   2        3.53        3.88      0.89 o
  -7   1   2     1342.25     1335.94     19.34 o
  -6   1   2     2976.58     2982.58     27.88 o
  -5   1   2      358.44      388.94      4.54 o
  -4   1   2      155.18      175.20      2.52 o
  -3   1   2      931.72     1126.74      9.23 o
  -2   1   2     1754.59     1701.63     13.48 o
  -1   1   2      948.30      916.61      8.25 o
   0   1   2     1518.11     1466.58     11.01 o
   1   1   2      689.62      746.43      6.69 o
   2   1   2        2.17        0.58      0.18 o
   3   1   2      140.62      118.51      1.79 o
   4   1   2     1551.60     1491.44     16.13 o
   5   1   2      483.88      465.15      5.79 o
   6   1   2       27.18       27.90      1.63 o
   7   1   2      454.98      477.97     11.68 o
   8   1   2      871.83      866.56     19.06 o
  -9   2   2      228.55      218.97      7.07 o
  -8   2   2       20.34       18.57      1.72 o
  -7   2   2        3.65        5.87      1.42 o
  -6   2   2     2231.89     2264.86     21.15 o
  -5   2   2     1555.12     1580.45     16.79 o
  -4   2   2       24.31       30.18      0.70 o
  -3   2   2        7.15       19.59      0.40 o
  -2   2   2      241.15      197.60      2.30 o
  -1   2   2      124.55      122.49      1.14 o
   0   2   2       15.20       24.73      0.50 o
   1   2   2       92.70       74.61      1.06 o
   2   2   2      425.38      409.48      4.17 o
   3   2   2      790.16      823.23      9.08 o
   4   2   2      658.51      646.75      7.59 o
   5   2   2      338.75      362.00      6.65 o
   6   2   2       61.24       67.32      2.90 o
   7   2   2      244.64      239.21      7.85 o
  -9   3   2      207.98      217.57      6.95 o
  -8   3   2      840.32      861.02     17.44 o
  -7   3   2       19.23       26.57      3.20 o
  -6   3   2      109.56      113.81      2.66 o
  -5   3   2      935.50      890.05     11.71 o
  -4   3   2      583.18      633.30      6.70 o
  -3   3   2      678.84      764.79      6.69 o
  -2   3   2      225.82      279.02      2.81 o
  -1   3   2     1204.00     1155.24     10.47 o
   0   3   2      109.64      103.28      1.60 o
   1   3   2      820.74      788.77      7.76 o
   2   3   2      615.19      607.35      5.96 o
   3   3   2        6.40        6.67      0.55 o
   4   3   2      615.98      601.84      7.40 o
   5   3   2       48.25       47.83      2.97 o
   6   3   2      701.69      710.12     15.97 o
   7   3   2      166.02      162.05      8.52 o
  -9   4   2       25.15       20.03      2.19 o
  -8   4   2      267.01      280.24     11.59 o
  -7   4   2      704.65      727.13     16.57 o
  -6   4   2       24.90       22.33      1.30 o
  -5   4   2       11.50       15.58      0.79 o
  -4   4   2      626.89      574.70      7.07 o
  -3   4   2     2359.96     2395.03     25.22 o
  -2   4   2      119.44      116.49      1.70 o
  -1   4   2      247.15      261.28      3.13 o
   0   4   2      386.58      379.48      4.58 o
   1   4   2     1218.44     1239.10     11.11 o
   2   4   2      447.65      456.16      5.62 o
   3   4   2      898.11      923.68     10.38 o
   4   4   2        8.01        5.46      0.73 o
   5   4   2       28.62       26.25      2.86 o
   6   4   2       65.15       70.26      4.09 o
  -8   5   2       44.08       40.66      2.56 o
  -7   5   2        7.18        5.51      1.05 o
  -6   5   2      190.06      208.84      5.15 o
  -5   5   2        8.45       15.87      0.99 o
  -4   5   2       24.11       26.06      1.35 o
  -3   5   2      156.04      147.02      4.47 o
  -2   5   2     1601.63     1574.26     16.95 o
  -1   5   2       33.09       33.49      0.82 o
   0   5   2      245.03      242.12      4.22 o
   1   5   2       23.38       24.41      0.72 o
   2   5   2      112.24      117.43      2.44 o
   3   5   2      333.61      347.34      5.38 o
   4   5   2      553.99      564.10     13.25 o
   5   5   2      159.72      151.45      9.25 o
   6   5   2      143.22      146.46      9.77 o
  -8   6   2        6.83        6.19      1.46 o
  -7   6   2       88.37       83.82      3.09 o
  -6   6   2       28.02       23.21      1.87 o
  -5   6   2      424.65      426.92      8.30 o
  -4   6   2        1.69        4.25      0.99 o
  -3   6   2      728.74      715.50     10.58 o
  -2   6   2      243.98      251.25      4.88 o
  -1   6   2      493.79      508.71      8.70 o
   0   6   2      498.05      490.64     10.77 o
   1   6   2       46.14       50.11      4.05 o
   2   6   2      235.10      242.62      5.25 o
   3   6   2       19.42       23.03      1.59 o
   4   6   2       77.08       80.45      6.44 o
   5   6   2      185.01      180.14     10.71 o
  -7   7   2       32.91       35.24      1.95 o
  -6   7   2      100.01       96.56      2.92 o
  -5   7   2        0.24        0.36      0.78 o
  -4   7   2      524.40      517.39      9.57 o
  -3   7   2       16.54       19.13      1.77 o
  -2   7   2       50.05       50.62      3.01 o
  -1   7   2       97.13       99.79      4.99 o
   0   7   2      142.73      144.28      6.76 o
   1   7   2       68.52       67.25      4.89 o
   2   7   2       47.55       43.87      4.47 o
   3   7   2      187.53      181.59      9.87 o
  -5   8   2      446.66      432.42     12.68 o
  -4   8   2       43.47       41.06      2.60 o
  -3   8   2      738.36      735.01     20.17 o
  -2   8   2      186.98      201.55      7.69 o
  -1   8   2        0.54        1.77      1.25 o
   0   8   2        0.16        0.10      1.25 o
   1   8   2      395.04      384.50     14.55 o
   2   8   2        0.80        0.52      1.66 o
  -2   9   2      215.52      240.32      9.36 o
  -3  -9   3      300.96      318.07      9.24 o
  -2  -9   3       81.18       83.26      3.98 o
  -1  -9   3       67.97       64.16      3.09 o
   0  -9   3       88.81       89.23      3.25 o
   1  -9   3      239.62      225.56      8.11 o
   2  -9   3      174.31      175.77      6.03 o
  -4  -8   3        0.21       -0.19      1.00 o
  -3  -8   3      187.24      194.38      6.50 o
  -2  -8   3      725.46      713.33     14.96 o
  -1  -8   3       12.96       12.79      1.49 o
   0  -8   3       20.98       25.69      1.64 o
   1  -8   3      296.56      291.62      5.98 o
   2  -8   3      257.50      240.59      5.51 o
   4  -8   3       32.47       37.32      1.87 o
   5  -8   3       48.65       50.52      2.81 o
   6  -8   3       73.60       70.37      3.85 o
  -5  -7   3       42.04       39.09      3.27 o
  -4  -7   3        0.18       -0.55      0.80 o
  -3  -7   3       73.19       68.11      5.92 o
  -2  -7   3      388.28      376.74      8.89 o
  -1  -7   3      737.89      733.06     14.21 o
   0  -7   3       99.60       88.18      2.28 o
   1  -7   3       41.16       39.07      2.00 o
   2  -7   3      221.92      222.65      8.84 o
   3  -7   3      174.84      181.28      7.80 o
   4  -7   3        6.69        8.04      0.60 o
   5  -7   3        2.59        3.65      0.65 o
   6  -7   3      423.97      423.82      8.73 o
   7  -7   3        5.60        6.99      1.24 o
  -6  -6   3        6.64        4.90      1.69 o
  -5  -6   3      193.90      180.10      6.48 o
  -4  -6   3     1027.87     1003.40     30.25 o
  -3  -6   3        6.37        9.39      3.27 o
  -2  -6   3      650.86      632.34      9.66 o
  -1  -6   3      932.16      921.10      9.54 o
   0  -6   3     2242.84     2249.08     26.53 o
   1  -6   3        0.51        1.06      0.22 o
   2  -6   3     2193.43     2223.88     26.00 o
   3  -6   3       38.44       38.03      0.81 o
   4  -6   3      828.60      819.86     10.57 o
   5  -6   3      189.36      180.36      4.42 o
   6  -6   3        8.41        6.56      1.05 o
   7  -6   3      106.09      105.95      3.88 o
  -7  -5   3      186.29      173.21      7.04 o
  -6  -5   3      277.22      264.20      6.46 o
  -5  -5   3       25.27       25.16      1.82 o
  -4  -5   3        2.90        2.01      0.83 o
  -3  -5   3     1169.53     1179.00     13.88 o
  -2  -5   3      113.54      114.03      2.17 o
  -1  -5   3       18.04       11.75      0.52 o
   0  -5   3      429.07      411.91      5.46 o
   1  -5   3     2117.66     2169.70     25.27 o
   2  -5   3      143.86      135.26      1.85 o
   3  -5   3     1379.08     1406.65     15.06 o
   4  -5   3       81.44       75.89      1.76 o
   5  -5   3      432.66      431.24      8.80 o
   6  -5   3       88.95       93.37      3.36 o
   7  -5   3      206.15      215.44      6.14 o
   8  -5   3        7.33        6.71      1.42 o
  -8  -4   3       60.62       64.24      3.94 o
  -7  -4   3        6.07        3.39      1.12 o
  -6  -4   3      142.42      137.72      5.86 o
  -5  -4   3     1125.09     1102.75     13.53 o
  -4  -4   3       40.14       41.53      1.18 o
  -3  -4   3       20.69       22.20      0.81 o
  -2  -4   3     1399.82     1409.74     13.16 o
  -1  -4   3     1691.41     1776.09     28.73 o
   0  -4   3       24.55       34.21      0.86 o
   1  -4   3      511.29      587.55      7.20 o
   2  -4   3     2038.96     2012.22     23.53 o
   3  -4   3      985.05      942.59     10.43 o
   4  -4   3        0.17        0.02      0.22 o
   5  -4   3       20.45       18.45      1.36 o
   6  -4   3       54.10       56.65      2.63 o
   7  -4   3      277.41      275.51      7.40 o
   8  -4   3      113.15      123.05      4.87 o
  -8  -3   3       36.87       32.23      3.90 o
  -7  -3   3      268.61      274.78      5.72 o
  -6  -3   3        8.67        9.50      1.04 o
  -5  -3   3        0.79        1.51      0.80 o
  -4  -3   3       45.21       45.25      1.41 o
  -3  -3   3      147.22      146.89      2.16 o
  -2  -3   3      879.25      895.13     11.32 o
  -1  -3   3     1328.34     1205.37     11.00 o
   0  -3   3     1676.93     1888.07     22.15 o
   1  -3   3       13.19        9.28      0.41 o
   2  -3   3      194.71      200.48      2.91 o
   3  -3   3      940.48      941.40      9.72 o
   4  -3   3      202.28      211.44      3.19 o
   5  -3   3       47.59       49.01      3.17 o
   6  -3   3      185.94      181.97      6.55 o
   7  -3   3       90.11       93.28      3.95 o
   8  -3   3       90.80       97.31      4.57 o
  -9  -2   3       96.83      101.94      6.03 o
  -8  -2   3       31.64       32.76      2.25 o
  -7  -2   3        0.45        0.57      0.61 o
  -6  -2   3       63.09       67.74      2.02 o
  -5  -2   3        1.16        0.69      0.32 o
  -4  -2   3      822.95      771.54      8.67 o
  -3  -2   3       51.24       31.20      0.86 o
  -2  -2   3       36.41       46.56      0.93 o
  -1  -2   3      908.24     1115.56     10.09 o
   0  -2   3     1717.99     1624.44     13.49 o
   1  -2   3     3068.78     2931.46     25.84 o
   2  -2   3      134.36      156.16      2.07 o
   3  -2   3      808.10      783.10     12.30 o
   4  -2   3      882.19      883.51     11.06 o
   5  -2   3      457.79      458.54      9.38 o
   6  -2   3       22.12       20.05      1.83 o
   7  -2   3       30.15       27.11      2.29 o
   8  -2   3      170.85      169.89      6.18 o
  -9  -1   3     1022.39     1008.76     21.25 o
  -8  -1   3      209.49      217.49      4.85 o
  -7  -1   3       27.95       26.64      1.40 o
  -6  -1   3      375.17      376.46      5.22 o
  -5  -1   3       86.89       77.70      1.77 o
  -4  -1   3      774.87      804.10      8.86 o
  -3  -1   3     1959.15     1918.96     22.98 o
  -2  -1   3     1892.72     1855.64     15.80 o
  -1  -1   3     1270.66     1439.23     12.08 o
   0  -1   3      657.00      777.44      6.71 o
   1  -1   3     2322.59     2334.86     20.73 o
   2  -1   3      486.15      451.06      4.69 o
   3  -1   3        1.87        4.96      0.47 o
   4  -1   3       99.45      106.03      2.27 o
   5  -1   3     1468.30     1461.17     19.22 o
   6  -1   3      458.62      461.08     22.30 o
   7  -1   3        0.54        0.40      0.75 o
   8  -1   3      100.50      109.87      4.91 o
  -9   0   3      139.83      153.08      4.70 o
  -8   0   3      467.26      496.86     11.04 o
  -7   0   3      418.81      406.85      6.82 o
  -6   0   3        5.35        5.36      0.60 o
  -5   0   3      107.81       95.06      1.79 o
  -4   0   3        8.72       13.59      0.63 o
  -3   0   3        0.28        1.75      0.33 o
  -2   0   3      513.25      484.85      4.26 o
  -1   0   3     8158.23     8042.83     66.73 o
   0   0   3      331.33      501.71      4.88 o
   1   0   3      531.38      536.18      5.01 o
   2   0   3      327.18      259.46      4.36 o
   3   0   3     1927.32     1901.15     25.88 o
   4   0   3       30.35       28.46      1.31 o
   5   0   3      191.61      191.46      4.06 o
   6   0   3      275.93      262.87      7.33 o
   7   0   3      401.73      395.35     10.26 o
   8   0   3       61.41       65.74      5.51 o
  -9   1   3       56.74       55.01      2.62 o
  -8   1   3       21.98       23.08      1.66 o
  -7   1   3      271.65      260.61      4.85 o
  -6   1   3     1062.29     1081.79     11.95 o
  -5   1   3      200.81      211.07      2.89 o
  -4   1   3      243.14      234.36      3.63 o
  -3   1   3     1009.17     1013.74      9.60 o
  -2   1   3       65.98       86.76      1.14 o
  -1   1   3     3864.16     4016.20     33.20 o
   0   1   3      684.51      636.67      5.10 o
   1   1   3      110.09      151.61      1.72 o
   2   1   3      896.25      900.55      9.77 o
   3   1   3      298.94      292.35      4.39 o
   4   1   3     1780.94     1717.11     19.95 o
   5   1   3        0.23        0.60      0.46 o
   6   1   3       60.34       56.13      3.65 o
   7   1   3       89.77      104.59      6.13 o
  -9   2   3      171.57      201.10      6.70 o
  -8   2   3       32.77       35.68      1.88 o
  -7   2   3      128.79      128.11      3.00 o
  -6   2   3     1107.73     1045.16     11.15 o
  -5   2   3      370.42      354.22      4.12 o
  -4   2   3      162.17      165.41      2.77 o
  -3   2   3      753.52      753.70      6.76 o
  -2   2   3     1987.12     2004.70     15.01 o
  -1   2   3      418.60      433.50      3.61 o
   0   2   3     1549.68     1613.16     14.81 o
   1   2   3     1340.77     1256.79     11.16 o
   2   2   3       31.11       27.55      0.87 o
   3   2   3     1589.80     1602.32     16.68 o
   4   2   3        7.07        6.22      0.74 o
   5   2   3      937.69      925.86     15.42 o
   6   2   3      215.91      215.01      5.75 o
   7   2   3        0.12        0.73      1.46 o
  -9   3   3        0.60        0.58      0.99 o
  -8   3   3      565.53      562.76     12.49 o
  -7   3   3       59.73       62.26      1.75 o
  -6   3   3        4.40        5.67      1.01 o
  -5   3   3      417.39      395.68      5.63 o
  -4   3   3      820.40      824.94     10.58 o
  -3   3   3      249.48      261.08      5.05 o
  -2   3   3     1035.91     1049.14      9.25 o
  -1   3   3        0.45        0.80      0.31 o
   0   3   3      528.71      549.63      6.97 o
   1   3   3      408.21      436.29      4.47 o
   2   3   3     2870.69     2910.96     27.06 o
   3   3   3        2.59        3.82      0.65 o
   4   3   3      615.70      624.68      9.12 o
   5   3   3       35.84       39.54      2.89 o
   6   3   3      498.51      508.55     12.79 o
   7   3   3       61.06       66.53      5.51 o
  -9   4   3       73.80       75.13      3.76 o
  -8   4   3        6.07        7.30      1.36 o
  -7   4   3      568.68      556.72     11.70 o
  -6   4   3       39.35       33.02      1.55 o
  -5   4   3      155.70      158.55      3.09 o
  -4   4   3      362.67      354.32      4.14 o
  -3   4   3      624.34      624.69      6.57 o
  -2   4   3      258.29      247.81      3.03 o
  -1   4   3      439.54      439.21      7.65 o
   0   4   3      598.30      572.76      5.55 o
   1   4   3      116.20      114.43      1.75 o
   2   4   3        0.32        1.01      0.31 o
   3   4   3     1161.22     1143.71     15.29 o
   4   4   3      313.84      331.42     11.95 o
   5   4   3        1.62        1.28      1.05 o
   6   4   3        0.34        0.02      1.10 o
  -8   5   3      239.35      228.96     12.42 o
  -7   5   3       60.45       59.01      2.66 o
  -6   5   3      184.89      185.30      4.82 o
  -5   5   3      206.35      216.43      5.05 o
  -4   5   3        4.65        2.36      0.47 o
  -3   5   3      100.27      104.81      2.10 o
  -2   5   3        4.34        5.65      0.37 o
  -1   5   3      156.49      162.13      3.05 o
   0   5   3      367.55      369.93      6.08 o
   1   5   3      487.37      480.03      9.63 o
   2   5   3      335.55      328.21      5.54 o
   3   5   3       60.50       61.08      3.59 o
   4   5   3      515.39      516.82     19.13 o
   5   5   3      295.67      323.90     14.97 o
  -7   6   3      277.98      274.70      6.67 o
  -6   6   3       70.87       62.00      2.44 o
  -5   6   3      429.92      422.09      8.45 o
  -4   6   3      317.97      297.04      6.22 o
  -3   6   3        2.68        3.91      0.65 o
  -2   6   3       90.12       91.37      4.26 o
  -1   6   3        0.84        2.29      1.04 o
   0   6   3      227.49      216.82     15.02 o
   1   6   3      115.56      116.06      6.92 o
   2   6   3      149.13      145.34      4.69 o
   3   6   3       55.64       52.44      2.59 o
   4   6   3       22.56       17.88      3.74 o
  -6   7   3       11.76       15.11      3.33 o
  -5   7   3      168.75      175.71      4.34 o
  -4   7   3      467.83      478.05     14.03 o
  -3   7   3      157.30      157.27      6.13 o
  -2   7   3      219.25      207.79      7.80 o
  -1   7   3        8.20       11.12      2.08 o
   0   7   3       88.95       77.54      5.09 o
   1   7   3      102.51       91.16      5.92 o
   2   7   3      280.44      270.26     12.06 o
   3   7   3      126.04      124.63      8.21 o
  -5   8   3       30.70       33.26      2.70 o
  -4   8   3        4.56        4.99      1.35 o
  -3   8   3      241.16      235.02      8.63 o
  -2   8   3       73.54       79.42      4.68 o
  -1   8   3        7.90        9.87      2.18 o
   0   8   3       28.80       30.14      3.64 o
   1   8   3       13.15        9.67      2.60 o
  -3  -9   4      447.89      456.66     11.60 o
  -2  -9   4       28.86       31.85      2.54 o
  -1  -9   4        0.20       -0.10      0.80 o
   0  -9   4       45.99       40.69      2.17 o
   1  -9   4      130.81      141.89      6.03 o
   2  -9   4       36.31       33.37      2.29 o
   4  -9   4        6.11        5.61      0.94 o
  -4  -8   4       27.81       32.55      3.85 o
  -3  -8   4       42.73       38.67      3.43 o
  -2  -8   4      379.39      389.22     11.90 o
  -1  -8   4       13.21       17.04      1.57 o
   0  -8   4      125.82      114.39      3.54 o
   1  -8   4       60.69       58.14      2.05 o
   2  -8   4       24.86       23.08      1.77 o
   3  -8   4      306.84      302.07      8.63 o
   4  -8   4      532.44      520.46     14.14 o
   5  -8   4       49.20       40.85      2.70 o
  -6  -7   4      102.07      112.48      5.65 o
  -5  -7   4       97.07      101.14      4.96 o
  -4  -7   4      279.89      268.40     10.81 o
  -3  -7   4        2.96        2.81      1.03 o
  -2  -7   4      400.58      374.71      8.89 o
  -1  -7   4      117.52      121.43      3.92 o
   0  -7   4        4.75        6.54      0.69 o
   1  -7   4       21.87       19.75      0.93 o
   2  -7   4      251.79      244.58      3.67 o
   3  -7   4       42.65       48.43      1.19 o
   4  -7   4      238.42      229.98      4.28 o
   5  -7   4      534.19      540.02     10.39 o
   6  -7   4      226.30      217.77      5.52 o
  -7  -6   4        9.50        8.55      2.09 o
  -6  -6   4       69.74       79.58      4.48 o
  -5  -6   4      215.11      215.37     11.07 o
  -4  -6   4      953.32      929.59     19.02 o
  -3  -6   4      114.18      126.91      3.37 o
  -2  -6   4       86.85       79.17      2.04 o
  -1  -6   4      583.25      586.07      6.42 o
   0  -6   4     1631.81     1645.91     19.74 o
   1  -6   4       38.28       35.33      0.95 o
   2  -6   4       94.17      101.08      1.73 o
   3  -6   4       45.04       50.10      1.53 o
   4  -6   4      171.23      164.36      3.40 o
   5  -6   4       61.69       60.05      3.64 o
   6  -6   4      172.96      178.10      7.80 o
   7  -6   4      115.66      129.92      4.53 o
  -7  -5   4      615.97      612.52     12.00 o
  -6  -5   4       20.72       19.99      1.85 o
  -5  -5   4        0.58        0.42      0.63 o
  -4  -5   4       17.86       19.88      1.47 o
  -3  -5   4     3605.21     3680.63     33.27 o
  -2  -5   4       71.55       75.83      1.38 o
  -1  -5   4       55.96       56.70      1.72 o
   0  -5   4      184.02      163.85      2.25 o
   1  -5   4     1648.19     1617.82     19.13 o
   2  -5   4      183.53      176.59      2.68 o
   3  -5   4      113.86      131.47      4.60 o
   4  -5   4      222.33      226.51      3.79 o
   5  -5   4       92.76       88.75      5.09 o
   6  -5   4      106.36      103.57      3.70 o
   7  -5   4      124.18      117.65      5.15 o
  -8  -4   4      190.91      190.21      6.73 o
  -7  -4   4        0.26       -0.79      0.67 o
  -6  -4   4      978.05      965.39     15.91 o
  -5  -4   4     1166.42     1139.67     15.41 o
  -4  -4   4      999.85     1018.43     15.41 o
  -3  -4   4      107.03      111.90      1.89 o
  -2  -4   4     3606.28     3661.28     32.70 o
  -1  -4   4     3588.39     3753.88     35.58 o
   0  -4   4      256.59      265.31      3.32 o
   1  -4   4       13.81       13.20      0.47 o
   2  -4   4      573.09      565.67      6.52 o
   3  -4   4     1442.22     1437.05     20.39 o
   4  -4   4       79.02       77.87      1.88 o
   5  -4   4      285.73      270.56      6.58 o
   6  -4   4        0.74        0.88      0.74 o
   7  -4   4      147.92      138.18      4.91 o
   8  -4   4      103.25      107.52      4.69 o
  -8  -3   4      113.96      115.17      5.02 o
  -7  -3   4        1.18        0.50      0.61 o
  -6  -3   4        0.32        0.78      0.58 o
  -5  -3   4      697.05      676.50      8.16 o
  -4  -3   4     2816.16     2744.86     33.05 o
  -3  -3   4      939.39     1040.94     10.15 o
  -2  -3   4      652.06      795.05      7.77 o
  -1  -3   4       45.15       86.23      2.26 o
   0  -3   4     5001.94     5237.01     42.91 o
   1  -3   4     1268.60     1290.00     11.70 o
   2  -3   4       72.78       72.50      1.35 o
   3  -3   4      234.01      219.32      3.11 o
   4  -3   4       34.20       30.64      1.42 o
   5  -3   4      366.67      352.91      8.13 o
   6  -3   4      311.82      299.43      7.68 o
   7  -3   4        1.33        0.81      0.92 o
   8  -3   4        2.57        3.88      2.29 o
  -9  -2   4       26.48       32.75      3.06 o
  -8  -2   4        0.74        0.96      0.85 o
  -7  -2   4      208.41      205.06      4.12 o
  -6  -2   4       87.11       82.06      2.04 o
  -5  -2   4      159.70      147.00      2.66 o
  -4  -2   4     1747.33     1723.92     19.30 o
  -3  -2   4      970.35      916.12     12.83 o
  -2  -2   4      223.12      234.46      2.60 o
  -1  -2   4     5027.43     5493.37     44.93 o
   0  -2   4        3.03       20.04      0.55 o
   1  -2   4      559.54      557.24      6.30 o
   2  -2   4     1277.68     1292.03     25.17 o
   3  -2   4        0.55        0.62      0.20 o
   4  -2   4      182.51      176.43      5.75 o
   5  -2   4        0.57        0.66      0.65 o
   6  -2   4     1097.87     1083.44     20.97 o
   7  -2   4      222.78      222.83      6.91 o
   8  -2   4        3.34        5.65      1.59 o
  -9  -1   4      552.05      541.09     13.26 o
  -8  -1   4      370.19      365.82      7.18 o
  -7  -1   4      151.18      151.50      3.31 o
  -6  -1   4      168.14      167.24      3.02 o
  -5  -1   4       60.18       53.18      1.44 o
  -4  -1   4       90.82       89.32      1.65 o
  -3  -1   4      535.69      488.18      5.41 o
  -2  -1   4      194.34      284.20      2.98 o
  -1  -1   4       82.18       80.55      1.15 o
   0  -1   4        2.22        7.26      0.79 o
   1  -1   4      433.29      408.91      4.27 o
   2  -1   4        2.43        1.02      0.27 o
   3  -1   4        3.85        5.75      0.51 o
   4  -1   4      922.15      912.33     11.27 o
   5  -1   4        7.06        8.78      0.93 o
   6  -1   4       14.67       11.50      1.64 o
   7  -1   4        5.20        4.14      1.36 o
   8  -1   4     1014.03     1065.09     22.32 o
  -9   0   4        6.39        6.96      1.28 o
  -8   0   4       79.80       83.43      2.71 o
  -7   0   4      156.36      156.76      3.63 o
  -6   0   4      985.19     1004.00     11.26 o
  -5   0   4     1355.17     1368.47     15.24 o
  -4   0   4      120.62      130.52      2.80 o
  -3   0   4      147.40      175.22      2.42 o
  -2   0   4      228.38      217.76      2.40 o
  -1   0   4     3519.84     3333.64     27.42 o
   0   0   4     4954.70     5542.30     45.29 o
   1   0   4      239.06      271.20      3.13 o
   2   0   4      421.85      433.79      5.74 o
   3   0   4     1565.49     1505.97     19.33 o
   4   0   4       59.91       56.66      1.90 o
   5   0   4      117.60      109.97      3.46 o
   6   0   4        0.43        2.36      1.20 o
   7   0   4       23.71       19.03      4.47 o
  -9   1   4      127.57      122.76      4.56 o
  -8   1   4      208.92      212.17      5.20 o
  -7   1   4        6.41        7.13      0.87 o
  -6   1   4       12.80       11.47      0.75 o
  -5   1   4      652.98      628.16      6.75 o
  -4   1   4      886.43      871.61      8.63 o
  -3   1   4       37.28       31.97      0.86 o
  -2   1   4       50.46       49.48      0.91 o
  -1   1   4     4400.44     4616.71     37.70 o
   0   1   4     2867.91     2912.84     27.92 o
   1   1   4      572.59      694.07      6.93 o
   2   1   4      784.06      838.31     11.34 o
   3   1   4      794.47      807.01     11.30 o
   4   1   4      758.14      773.40     11.27 o
   5   1   4       97.59      103.91      3.52 o
   6   1   4       30.53       28.63      2.70 o
   7   1   4      248.61      246.11      7.91 o
  -9   2   4        0.35        0.23      0.92 o
  -8   2   4      155.25      169.28      4.34 o
  -7   2   4      762.79      768.00     10.87 o
  -6   2   4      249.64      251.95      4.37 o
  -5   2   4      312.77      316.67      3.58 o
  -4   2   4        0.41        1.84      0.28 o
  -3   2   4     2485.70     2445.89     22.06 o
  -2   2   4     1385.16     1364.81     12.53 o
  -1   2   4     2624.95     2780.99     35.40 o
   0   2   4      765.17      809.51      7.94 o
   1   2   4     3099.06     3102.30     30.47 o
   2   2   4     2306.70     2241.62     27.96 o
   3   2   4      236.28      247.60      4.67 o
   4   2   4        1.21        0.82      0.55 o
   5   2   4      289.93      298.12      6.84 o
   6   2   4       79.33       68.09      4.99 o
   7   2   4       28.42       30.56      4.05 o
  -9   3   4        6.29        5.13      3.33 o
  -8   3   4       40.30       44.43      1.79 o
  -7   3   4       28.94       28.72      1.34 o
  -6   3   4       92.95       90.92      2.13 o
  -5   3   4      287.98      283.04      3.15 o
  -4   3   4       64.27       72.44      1.14 o
  -3   3   4       10.86       14.80      0.44 o
  -2   3   4     2313.08     2292.37     18.37 o
  -1   3   4      294.94      256.48      2.81 o
   0   3   4        0.48        2.69      0.35 o
   1   3   4        0.88        1.37      0.34 o
   2   3   4     2162.48     2141.33     26.94 o
   3   3   4      720.27      716.50     10.57 o
   4   3   4       20.65       23.39      1.58 o
   5   3   4        4.21        3.75      1.28 o
   6   3   4      171.98      166.94      8.42 o
  -8   4   4       50.96       48.37      2.71 o
  -7   4   4      188.66      182.02      5.30 o
  -6   4   4        9.11        6.17      0.99 o
  -5   4   4      107.38      106.57      2.81 o
  -4   4   4      280.26      297.22      3.75 o
  -3   4   4      228.47      245.48      3.18 o
  -2   4   4      283.18      303.77      4.22 o
  -1   4   4      774.32      785.19     10.68 o
   0   4   4     1464.67     1431.92     14.69 o
   1   4   4      392.02      372.17      4.83 o
   2   4   4       22.07       19.22      1.15 o
   3   4   4      390.05      396.47      9.71 o
   4   4   4      129.65      135.06      4.91 o
   5   4   4       56.70       65.60      3.92 o
  -8   5   4      106.70      106.01      4.08 o
  -7   5   4        0.22        0.10      0.62 o
  -6   5   4      224.14      221.66      5.59 o
  -5   5   4      216.14      216.76      5.27 o
  -4   5   4      438.09      422.13     11.49 o
  -3   5   4        6.19        8.74      0.88 o
  -2   5   4      455.43      436.80     17.46 o
  -1   5   4        3.70        3.64      1.14 o
   0   5   4      394.69      401.10      7.25 o
   1   5   4     1099.09     1064.40     16.81 o
   2   5   4       15.10       16.49      2.20 o
   3   5   4      113.41      112.99      7.28 o
   4   5   4      108.15      107.90      7.59 o
   5   5   4       39.16       48.23      5.92 o
  -7   6   4        6.40        5.15      1.14 o
  -6   6   4       45.81       48.67      2.34 o
  -5   6   4       34.57       36.82      2.08 o
  -4   6   4       81.23       79.72      2.66 o
  -3   6   4      322.19      310.75      6.81 o
  -2   6   4      263.92      263.50      9.36 o
  -1   6   4        9.91       10.39      1.87 o
   0   6   4       67.25       62.06      4.37 o
   1   6   4      412.98      403.55     11.59 o
   2   6   4      287.49      299.90      8.02 o
   3   6   4       32.94       27.75      4.16 o
  -6   7   4      172.88      179.46      7.12 o
  -5   7   4       38.03       46.20      2.07 o
  -4   7   4        0.21        0.83      0.94 o
  -3   7   4       24.01       24.12      2.49 o
  -2   7   4      408.41      420.57     13.72 o
  -1   7   4      403.31      411.32     14.14 o
   0   7   4       29.96       22.87      3.22 o
   1   7   4       97.78      101.76      6.65 o
   2   7   4      573.81      534.70     19.65 o
  -4   8   4      133.68      136.07      6.24 o
  -3   8   4      133.02      135.23      6.44 o
  -2   8   4        5.06        5.09      1.77 o
  -1   8   4      195.18      188.56      8.84 o
   0   8   4      450.84      467.55     16.94 o
  -3  -9   5       19.79       20.19      2.40 o
  -2  -9   5        0.32        0.65      0.95 o
  -1  -9   5      107.12      115.02      4.19 o
   0  -9   5        0.43        0.94      0.70 o
   1  -9   5        0.38        1.14      1.14 o
   2  -9   5       46.22       43.24      2.81 o
   3  -9   5      606.00      607.15     16.42 o
   4  -9   5        0.28       -0.42      0.83 o
  -5  -8   5       86.73       79.08      4.83 o
  -4  -8   5       10.72        6.50      1.61 o
  -3  -8   5      267.91      252.39      7.59 o
  -2  -8   5        3.53        2.53      1.20 o
  -1  -8   5        0.63        0.30      0.72 o
   0  -8   5       51.29       52.01      2.32 o
   1  -8   5      170.34      161.65      7.64 o
   2  -8   5       28.82       28.03      1.77 o
   3  -8   5       29.39       30.46      2.18 o
   4  -8   5      379.30      384.50     11.54 o
   5  -8   5      116.23      117.56      5.30 o
  -6  -7   5       12.30        9.41      2.09 o
  -5  -7   5      375.02      371.63     18.45 o
  -4  -7   5       65.18       69.83      3.79 o
  -3  -7   5       62.28       66.16      3.36 o
  -2  -7   5       28.70       25.06      2.01 o
  -1  -7   5       74.27       81.83      3.14 o
   0  -7   5      138.37      132.42      3.79 o
   1  -7   5      445.31      441.57      7.09 o
   2  -7   5      350.09      365.05      5.89 o
   3  -7   5      394.53      388.50      6.50 o
   4  -7   5       14.06       13.08      0.95 o
   5  -7   5      392.17      375.65      8.01 o
   6  -7   5      188.12      192.42      5.33 o
  -7  -6   5       60.14       62.17      4.44 o
  -6  -6   5       81.14       87.04      4.83 o
  -5  -6   5       21.00       16.05      2.15 o
  -4  -6   5      551.85      519.80     12.19 o
  -3  -6   5      142.03      140.07      3.81 o
  -2  -6   5       32.12       29.86      1.23 o
  -1  -6   5      190.84      193.53      2.97 o
   0  -6   5      323.79      326.03      6.57 o
   1  -6   5        1.75        2.34      0.39 o
   2  -6   5      673.48      674.63      9.86 o
   3  -6   5      624.31      636.49      8.56 o
   4  -6   5        4.34        3.35      0.64 o
   5  -6   5        3.18        3.69      0.84 o
   6  -6   5      170.21      166.10      5.05 o
   7  -6   5       86.94       86.52      5.41 o
  -7  -5   5      543.40      562.22     11.22 o
  -6  -5   5      151.59      149.95      4.56 o
  -5  -5   5      259.21      254.34      7.55 o
  -4  -5   5      104.94      102.47      3.16 o
  -3  -5   5      111.28      118.61      3.43 o
  -2  -5   5     1158.23     1175.59     11.29 o
  -1  -5   5      603.50      617.69      8.31 o
   0  -5   5     1315.44     1348.39     14.47 o
   1  -5   5       22.67       24.33      0.88 o
   2  -5   5      108.65      114.25      2.16 o
   3  -5   5     1064.42     1095.44     14.10 o
   4  -5   5     1097.25     1101.52     16.13 o
   5  -5   5       34.89       36.34      2.04 o
   6  -5   5       72.72       68.46      4.89 o
   7  -5   5      298.24      290.57      7.90 o
  -8  -4   5      268.90      282.45      8.57 o
  -7  -4   5       41.75       39.53      2.48 o
  -6  -4   5      699.77      707.18     12.44 o
  -5  -4   5      398.02      390.44      9.11 o
  -4  -4   5      804.28      831.10     10.36 o
  -3  -4   5      506.82      546.95      6.49 o
  -2  -4   5     1095.20     1108.98     10.64 o
  -1  -4   5      680.48      702.60      7.38 o
   0  -4   5      479.78      477.28      5.70 o
   1  -4   5     1214.46     1246.05     15.17 o
   2  -4   5      133.99      129.70      3.78 o
   3  -4   5       32.06       31.14      1.00 o
   4  -4   5      197.14      193.03      6.15 o
   5  -4   5     1000.08      973.02     18.36 o
   6  -4   5       16.90       17.96      2.13 o
   7  -4   5       18.51       17.70      3.33 o
  -8  -3   5      237.97      248.59      7.67 o
  -7  -3   5        8.08        7.05      1.05 o
  -6  -3   5      298.99      286.81      5.52 o
  -5  -3   5      515.08      522.57      7.27 o
  -4  -3   5      750.92      745.67     10.34 o
  -3  -3   5        1.87        4.61      0.48 o
  -2  -3   5       88.18      116.77      3.20 o
  -1  -3   5      472.83      476.17      5.75 o
   0  -3   5       10.75        8.98      0.43 o
   1  -3   5      796.55      814.78      9.25 o
   2  -3   5      522.87      522.10      6.96 o
   3  -3   5      153.19      151.16      2.27 o
   4  -3   5      100.95       94.77      2.36 o
   5  -3   5      210.40      210.35      5.89 o
   6  -3   5     1312.64     1224.35     23.31 o
   7  -3   5       36.16       34.74      2.74 o
  -9  -2   5       25.00       22.30      2.60 o
  -8  -2   5      674.51      703.92     21.27 o
  -7  -2   5      833.56      826.06     11.02 o
  -6  -2   5        5.71        4.56      0.77 o
  -5  -2   5     1044.37     1036.23     12.58 o
  -4  -2   5      876.70      859.87     10.41 o
  -3  -2   5     2593.73     2523.08     35.78 o
  -2  -2   5        4.70        8.66      0.52 o
  -1  -2   5        8.24       15.86      0.99 o
   0  -2   5      155.58      127.43      1.89 o
   1  -2   5     1954.44     1981.45     21.31 o
   2  -2   5      274.35      277.98      3.93 o
   3  -2   5        8.98        5.89      0.38 o
   4  -2   5       19.44       18.68      1.02 o
   5  -2   5      297.73      281.53      7.29 o
   6  -2   5      285.07      278.29      7.74 o
   7  -2   5      716.58      711.36     28.95 o
  -9  -1   5       24.53       26.69      3.95 o
  -8  -1   5        0.10       -0.19      0.55 o
  -7  -1   5       10.31        6.93      0.82 o
  -6  -1   5     2189.18     2122.49     22.10 o
  -5  -1   5      301.68      287.05      4.48 o
  -4  -1   5      264.45      270.04      4.09 o
  -3  -1   5      151.93      148.19      2.18 o
  -2  -1   5      590.26      569.12      5.82 o
  -1  -1   5      142.17      131.58      1.72 o
   0  -1   5      346.65      327.37      3.63 o
   1  -1   5       54.41       46.68      1.20 o
   2  -1   5      216.74      215.41      3.47 o
   3  -1   5       75.21       73.15      2.20 o
   4  -1   5      784.37      762.69     11.02 o
   5  -1   5       73.99       75.34      3.37 o
   6  -1   5      480.77      452.74     11.03 o
   7  -1   5       16.74       16.26      2.17 o
  -9   0   5      398.34      402.68      8.64 o
  -8   0   5       51.42       45.31      2.04 o
  -7   0   5      230.44      234.13      4.66 o
  -6   0   5       18.33       18.85      0.97 o
  -5   0   5     1803.36     1770.18     24.54 o
  -4   0   5      816.34      790.13      8.76 o
  -3   0   5      425.92      452.44      4.95 o
  -2   0   5     1276.00     1344.38     12.56 o
  -1   0   5     1344.66     1309.84     11.33 o
   0   0   5     1109.35     1155.64     10.91 o
   1   0   5        3.34        3.22      0.65 o
   2   0   5      217.50      195.91      3.00 o
   3   0   5      269.08      260.48      4.70 o
   4   0   5       33.07       34.34      1.89 o
   5   0   5      564.45      563.01     10.46 o
   6   0   5       34.63       38.11      2.86 o
   7   0   5       92.38       83.02      4.32 o
  -9   1   5      168.94      181.79      5.04 o
  -8   1   5      156.60      154.44      4.28 o
  -7   1   5      207.84      198.22      4.07 o
  -6   1   5      281.91      276.35      4.36 o
  -5   1   5      922.23      917.40     10.11 o
  -4   1   5      168.66      152.55      2.57 o
  -3   1   5      576.10      585.94      6.07 o
  -2   1   5       65.50       70.50      1.38 o
  -1   1   5     2134.28     2293.96     22.27 o
   0   1   5     1106.35     1125.33     10.66 o
   1   1   5       22.68       18.10      0.74 o
   2   1   5      495.00      473.14      7.19 o
   3   1   5      544.50      526.93      8.17 o
   4   1   5      203.30      194.24      4.30 o
   5   1   5       35.70       37.67      2.27 o
   6   1   5      261.61      285.78      8.78 o
   7   1   5      409.35      400.51     15.07 o
  -9   2   5       57.19       56.75      3.37 o
  -8   2   5       44.00       42.07      2.03 o
  -7   2   5     1192.96     1160.98     18.05 o
  -6   2   5       11.07       10.56      0.84 o
  -5   2   5      444.74      446.93      5.22 o
  -4   2   5       28.22       21.66      1.00 o
  -3   2   5     3870.73     3902.85     34.81 o
  -2   2   5      689.95      665.91      7.20 o
  -1   2   5       58.41       64.27      1.21 o
   0   2   5       51.71       57.32      1.26 o
   1   2   5      968.76      972.58     10.55 o
   2   2   5       29.16       27.51      1.32 o
   3   2   5      172.20      183.01      3.97 o
   4   2   5      208.18      209.50      5.32 o
   5   2   5      217.85      225.40      5.89 o
   6   2   5        0.12        1.14      1.46 o
  -9   3   5       37.97       33.90      2.66 o
  -8   3   5        3.19        3.17      0.99 o
  -7   3   5       16.19       16.59      1.08 o
  -6   3   5     1386.47     1345.92     19.98 o
  -5   3   5        0.71        2.05      0.63 o
  -4   3   5      793.23      773.54      7.25 o
  -3   3   5      454.52      464.86      4.56 o
  -2   3   5     3425.74     3511.26     29.37 o
  -1   3   5      996.93      988.56      9.00 o
   0   3   5        6.45        8.70      0.59 o
   1   3   5        5.00        5.76      0.64 o
   2   3   5       23.04       22.11      1.28 o
   3   3   5       24.94       28.90      1.91 o
   4   3   5       39.07       36.58      2.86 o
   5   3   5      380.07      396.42     10.76 o
   6   3   5      141.87      155.09      8.42 o
  -8   4   5      360.63      366.94     10.45 o
  -7   4   5       58.44       49.38      2.59 o
  -6   4   5        0.49        0.84      0.78 o
  -5   4   5      548.26      524.78     10.62 o
  -4   4   5     1850.32     1796.55     25.57 o
  -3   4   5     1038.70     1062.19     15.00 o
  -2   4   5      542.09      539.28      6.21 o
  -1   4   5      236.87      246.02      3.14 o
   0   4   5     1332.85     1279.72     19.12 o
   1   4   5        1.14        1.34      0.61 o
   2   4   5       92.19       93.21      5.38 o
   3   4   5        0.28        0.40      0.80 o
   4   4   5      319.84      314.16      7.66 o
   5   4   5      172.37      169.64     10.29 o
  -8   5   5       24.02       25.00      2.12 o
  -7   5   5      257.00      263.35      6.84 o
  -6   5   5        5.42        5.29      1.02 o
  -5   5   5       29.02       33.92      1.89 o
  -4   5   5      259.73      246.13      5.89 o
  -3   5   5      934.05      915.82     22.40 o
  -2   5   5        6.47        6.13      1.46 o
  -1   5   5       34.06       30.76      1.43 o
   0   5   5        6.71        7.50      1.56 o
   1   5   5      102.89       98.85      3.80 o
   2   5   5       32.73       38.06      2.55 o
   3   5   5        0.58        1.25      1.56 o
   4   5   5       21.61       25.59      3.12 o
  -7   6   5       87.43       97.60      3.71 o
  -6   6   5      247.74      253.99      6.36 o
  -5   6   5      142.12      147.23      4.34 o
  -4   6   5      108.13      105.90      3.46 o
  -3   6   5      416.56      391.98     12.79 o
  -2   6   5      141.03      132.95      6.34 o
  -1   6   5      105.16       99.79      5.61 o
   0   6   5       87.14       78.61      4.94 o
   1   6   5       94.39       98.62      3.67 o
   2   6   5      107.99      118.03     10.55 o
   3   6   5       87.70       85.44      6.96 o
  -6   7   5      119.00      118.50      5.30 o
  -5   7   5      233.63      244.03      6.96 o
  -4   7   5        6.53        8.00      1.87 o
  -3   7   5       85.34       86.59      5.09 o
  -2   7   5      369.20      366.93     13.10 o
  -1   7   5      183.13      210.18      9.46 o
   0   7   5       59.66       55.20      4.78 o
   1   7   5        0.22       -0.52      1.35 o
  -3  -9   6       18.53       15.98      4.26 o
  -2  -9   6        3.87        5.12      1.35 o
  -1  -9   6      606.52      606.38     12.95 o
   0  -9   6       86.40       90.22      3.35 o
   1  -9   6      141.42      135.68      3.79 o
   2  -9   6        1.09        1.87      1.14 o
   3  -9   6      208.57      200.41      7.17 o
  -5  -8   6       85.50       76.31      4.45 o
  -4  -8   6      100.97      106.46      4.88 o
  -3  -8   6      853.88      882.04     18.44 o
  -2  -8   6       35.87       35.09      2.50 o
  -1  -8   6       36.53       32.35      2.10 o
   0  -8   6      402.19      416.52      8.94 o
   1  -8   6      631.97      655.28     12.48 o
   2  -8   6       52.36       51.31      2.65 o
   3  -8   6       33.54       36.55      1.62 o
   4  -8   6       43.42       45.29      1.92 o
   5  -8   6      140.11      137.11      6.13 o
  -6  -7   6        0.27       -1.02      0.94 o
  -5  -7   6      115.25      109.13      5.11 o
  -4  -7   6      181.33      173.34      7.07 o
  -3  -7   6      910.45      906.37     18.45 o
  -2  -7   6      358.12      361.15     15.70 o
  -1  -7   6      140.93      132.06      4.23 o
   0  -7   6       27.67       32.22      1.82 o
   1  -7   6      930.84      895.31     16.32 o
   2  -7   6      814.46      825.91     14.99 o
   3  -7   6        7.45        8.55      0.88 o
   4  -7   6       67.25       70.25      2.59 o
   5  -7   6      271.81      275.44      6.65 o
   6  -7   6        0.76        0.48      0.84 o
  -7  -6   6        1.81        1.59      1.35 o
  -6  -6   6       42.80       42.19      3.43 o
  -5  -6   6       34.11       28.39      3.22 o
  -4  -6   6      377.48      395.96     10.09 o
  -3  -6   6        2.11        2.07      0.66 o
  -2  -6   6     1323.33     1285.19     16.49 o
  -1  -6   6      361.00      364.76      5.70 o
   0  -6   6       16.40       17.62      1.08 o
   1  -6   6      671.36      686.32     10.61 o
   2  -6   6      503.44      487.64      9.61 o
   3  -6   6      986.68      966.92     14.42 o
   4  -6   6       52.14       51.98      2.65 o
   5  -6   6        0.22       -0.21      0.65 o
   6  -6   6       93.08       92.06      3.71 o
  -7  -5   6      344.81      335.09      7.90 o
  -6  -5   6      174.39      169.86      4.87 o
  -5  -5   6        3.94        2.61      0.90 o
  -4  -5   6       89.49       94.20      3.17 o
  -3  -5   6       40.76       37.22      1.64 o
  -2  -5   6       65.22       63.91      1.48 o
  -1  -5   6      191.42      166.39      2.38 o
   0  -5   6     1329.23     1359.00     23.11 o
   1  -5   6       75.42       71.77      1.92 o
   2  -5   6      144.85      159.20      2.89 o
   3  -5   6      404.38      391.92     10.03 o
   4  -5   6     1235.86     1216.94     24.29 o
   5  -5   6        2.42        1.27      0.83 o
   6  -5   6       22.44       20.01      2.55 o
   7  -5   6       63.02       61.37      3.39 o
  -8  -4   6      102.53      105.16      7.74 o
  -7  -4   6        4.26        5.15      1.13 o
  -6  -4   6      352.75      337.61      7.34 o
  -5  -4   6      396.69      428.56      7.12 o
  -4  -4   6       11.65       11.85      0.88 o
  -3  -4   6      181.71      169.80      3.65 o
  -2  -4   6        1.41        2.45      0.42 o
  -1  -4   6        0.86        4.17      0.39 o
   0  -4   6       97.78      125.21      1.91 o
   1  -4   6      947.46      955.13     10.82 o
   2  -4   6      106.64      111.97      2.00 o
   3  -4   6       93.00       96.13      1.93 o
   4  -4   6      358.01      349.04      8.06 o
   5  -4   6     1006.76      977.59     25.36 o
   6  -4   6      264.53      252.44      7.95 o
   7  -4   6        3.79        2.97      1.22 o
  -8  -3   6      887.67      903.92     18.73 o
  -7  -3   6      136.81      128.65      4.85 o
  -6  -3   6       10.00       11.18      1.13 o
  -5  -3   6       21.68       25.02      1.24 o
  -4  -3   6       56.64       57.33      1.85 o
  -3  -3   6      365.43      362.00      4.66 o
  -2  -3   6       60.62       47.75      1.18 o
  -1  -3   6      362.19      375.53      4.46 o
   0  -3   6      889.22      939.61     11.88 o
   1  -3   6      813.48      762.42     13.40 o
   2  -3   6      259.10      255.16      3.77 o
   3  -3   6        8.34        8.88      0.70 o
   4  -3   6      688.51      668.51     13.48 o
   5  -3   6      374.10      375.16     11.69 o
   6  -3   6     1150.23     1158.47     22.61 o
   7  -3   6      221.80      214.54      7.04 o
  -9  -2   6      254.53      255.89      8.07 o
  -8  -2   6      208.95      226.14      5.87 o
  -7  -2   6      717.86      725.36     11.09 o
  -6  -2   6      622.48      612.01     11.35 o
  -5  -2   6       68.15       70.17      1.94 o
  -4  -2   6      585.30      568.67      7.44 o
  -3  -2   6       24.57       17.82      1.06 o
  -2  -2   6       45.95       54.99      1.26 o
  -1  -2   6      448.11      432.53      5.00 o
   0  -2   6      399.99      371.00      4.83 o
   1  -2   6      204.60      235.04      3.50 o
   2  -2   6       71.00       61.87      3.34 o
   3  -2   6      781.35      751.84     11.91 o
   4  -2   6      247.54      240.73      5.32 o
   5  -2   6       90.82       84.70      3.66 o
   6  -2   6        2.86        3.26      1.17 o
   7  -2   6      375.27      366.43     10.11 o
  -9  -1   6       14.77       14.90      4.52 o
  -8  -1   6       85.93       87.64      2.87 o
  -7  -1   6        1.32        0.92      0.52 o
  -6  -1   6      655.57      643.96      8.66 o
  -5  -1   6      592.55      563.16      7.54 o
  -4  -1   6      427.36      422.39      5.80 o
  -3  -1   6      473.59      485.88      7.01 o
  -2  -1   6      136.06      124.06      3.08 o
  -1  -1   6        0.33        0.93      0.29 o
   0  -1   6     2981.85     2929.68     31.21 o
   1  -1   6        3.18        6.61      0.68 o
   2  -1   6        9.14       10.23      0.75 o
   3  -1   6       83.46       79.02      2.25 o
   4  -1   6     2068.02     2018.83     29.63 o
   5  -1   6      358.03      362.38     14.03 o
   6  -1   6       81.35       73.58      6.24 o
   7  -1   6       22.87       21.85      4.94 o
  -9   0   6      461.18      495.66     10.03 o
  -8   0   6       26.37       27.63      1.66 o
  -7   0   6      193.33      182.33      4.01 o
  -6   0   6       10.85       11.67      0.91 o
  -5   0   6     1606.80     1534.91     17.61 o
  -4   0   6       63.36       52.07      1.37 o
  -3   0   6       55.10       58.38      1.71 o
  -2   0   6      549.86      521.13      7.42 o
  -1   0   6      156.29      128.05      2.33 o
   0   0   6      318.67      309.01      4.83 o
   1   0   6      634.82      580.80     17.04 o
   2   0   6     1765.73     1649.01     18.59 o
   3   0   6       15.43       13.25      1.07 o
   4   0   6       10.09       12.15      1.16 o
   5   0   6      237.11      221.18      6.78 o
   6   0   6      112.88      118.59     10.45 o
  -9   1   6        0.62       -0.18      0.76 o
  -8   1   6      268.44      266.52      7.64 o
  -7   1   6      140.01      146.08      3.40 o
  -6   1   6      391.02      398.59      6.42 o
  -5   1   6       30.22       29.04      1.18 o
  -4   1   6      641.40      612.46      7.19 o
  -3   1   6      900.64      871.22     10.52 o
  -2   1   6      451.08      427.96      5.12 o
  -1   1   6       27.47       19.73      0.89 o
   0   1   6      384.16      412.35      5.11 o
   1   1   6      103.74      113.61      2.22 o
   2   1   6     1378.49     1328.51     17.59 o
   3   1   6     2720.27     2618.10     37.70 o
   4   1   6       17.50       18.27      1.63 o
   5   1   6        0.10        0.91      0.87 o
   6   1   6      150.81      160.39      8.32 o
  -9   2   6       21.02       17.50      2.16 o
  -8   2   6        2.41        2.93      0.79 o
  -7   2   6      979.10      975.09     15.64 o
  -6   2   6       92.24       92.45      2.38 o
  -5   2   6      615.90      596.34      7.57 o
  -4   2   6        1.89        1.68      0.32 o
  -3   2   6      511.10      501.20      6.30 o
  -2   2   6      846.86      841.92      8.41 o
  -1   2   6      212.69      203.42      2.76 o
   0   2   6       43.35       36.50      1.10 o
   1   2   6       45.50       35.98      1.24 o
   2   2   6       26.87       26.85      1.41 o
   3   2   6     1289.54     1324.50     25.04 o
   4   2   6      379.54      376.01     10.25 o
   5   2   6        1.82        3.22      1.66 o
   6   2   6       14.28       18.29      3.43 o
  -9   3   6      300.43      295.31     10.08 o
  -8   3   6       27.60       24.39      2.29 o
  -7   3   6        0.90        0.95      0.52 o
  -6   3   6      850.06      810.12     12.85 o
  -5   3   6      287.59      286.56      4.66 o
  -4   3   6        5.75        6.95      0.56 o
  -3   3   6       21.24       21.22      0.77 o
  -2   3   6       40.43       40.06      1.04 o
  -1   3   6        2.14        2.63      0.41 o
   0   3   6      164.04      171.46      2.82 o
   1   3   6      692.54      681.10      9.94 o
   2   3   6        4.19        3.88      0.85 o
   3   3   6      102.01      100.28      4.27 o
   4   3   6      387.84      390.83     22.35 o
   5   3   6      451.37      478.43     17.31 o
  -8   4   6      677.88      650.23     16.32 o
  -7   4   6       75.63       68.89      5.41 o
  -6   4   6       10.15        9.62      1.32 o
  -5   4   6      665.81      644.98     12.85 o
  -4   4   6     1011.11     1016.37     18.71 o
  -3   4   6        1.02        0.91      0.32 o
  -2   4   6       16.82       16.86      0.84 o
  -1   4   6      250.94      254.33      4.46 o
   0   4   6       51.43       53.44      2.07 o
   1   4   6       17.11       18.14      1.41 o
   2   4   6      184.97      185.96      5.99 o
   3   4   6       73.84       65.50      3.57 o
   4   4   6        3.30        1.56      1.35 o
  -7   5   6      678.11      693.94     14.34 o
  -6   5   6      171.77      167.02      6.55 o
  -5   5   6        1.29        2.09      0.75 o
  -4   5   6      161.86      149.13      4.38 o
  -3   5   6      364.44      334.94      7.72 o
  -2   5   6        4.25        3.74      1.46 o
  -1   5   6      102.16       98.90      5.20 o
   0   5   6      195.42      194.26      5.62 o
   1   5   6       16.88       19.72      1.94 o
   2   5   6       52.28       55.20      5.30 o
   3   5   6       61.45       59.77      5.92 o
  -6   6   6     1017.11     1061.27     20.05 o
  -5   6   6      316.87      325.12      7.71 o
  -4   6   6       43.17       40.52      2.19 o
  -3   6   6      108.53      103.95      5.72 o
  -2   6   6      270.56      258.20     10.29 o
  -1   6   6       68.16       68.19      4.89 o
   0   6   6       18.08       15.34      1.30 o
   1   6   6       12.26       15.03      1.67 o
   2   6   6        9.81        8.73      2.91 o
  -5   7   6      432.25      448.13      9.90 o
  -4   7   6       25.64       25.47      3.01 o
  -3   7   6        0.47        0.31      1.14 o
  -2   7   6       86.53       86.90      5.72 o
  -1   7   6       61.42       70.79      5.51 o
   0   7   6       77.79       89.29      6.55 o
  -3  -9   7       92.26       86.25      4.34 o
  -2  -9   7       84.50       86.11      4.01 o
  -1  -9   7      443.11      456.60     10.52 o
   0  -9   7      716.10      719.02     14.40 o
   1  -9   7        0.14        0.75      0.69 o
   2  -9   7        2.92        2.18      1.25 o
   3  -9   7        3.34        4.37      1.46 o
  -5  -8   7        3.47        4.34      1.59 o
  -4  -8   7      198.86      200.87      7.04 o
  -3  -8   7      554.75      574.00     13.36 o
  -2  -8   7       33.94       36.86      2.57 o
  -1  -8   7      300.42      303.45      7.67 o
   0  -8   7      461.90      457.58     18.92 o
   1  -8   7     1030.17     1037.77     18.94 o
   2  -8   7      368.20      366.08      7.78 o
   3  -8   7       12.19       12.89      1.22 o
   4  -8   7       14.57       15.03      1.46 o
  -6  -7   7        1.23        1.75      1.27 o
  -5  -7   7       53.87       49.99      3.62 o
  -4  -7   7       16.80       16.03      2.17 o
  -3  -7   7      232.25      229.01     13.36 o
  -2  -7   7      369.11      387.84      9.38 o
  -1  -7   7        0.33        0.85      0.65 o
   0  -7   7       10.46        9.20      1.22 o
   1  -7   7      355.97      331.26      7.40 o
   2  -7   7      251.40      247.32      5.90 o
   3  -7   7      311.19      304.50      5.81 o
   4  -7   7      197.34      191.67      5.15 o
   5  -7   7      128.23      125.91      7.54 o
  -7  -6   7       40.14       37.92      3.57 o
  -6  -6   7       41.17       45.92      3.57 o
  -5  -6   7      189.83      188.75      6.72 o
  -4  -6   7       36.68       30.26      2.91 o
  -3  -6   7      205.07      211.01      6.35 o
  -2  -6   7      279.33      269.24      5.76 o
  -1  -6   7      879.04      906.78     17.31 o
   0  -6   7        5.57       11.72      1.35 o
   1  -6   7       39.18       34.78      1.82 o
   2  -6   7      275.87      257.39      8.32 o
   3  -6   7      548.69      523.17     12.21 o
   4  -6   7       67.51       63.97      3.01 o
   5  -6   7      128.56      123.65      6.44 o
   6  -6   7       33.60       37.70      2.59 o
  -7  -5   7       11.19        9.47      1.60 o
  -6  -5   7       41.24       48.46      2.69 o
  -5  -5   7      110.96      112.07      3.58 o
  -4  -5   7      978.21      939.21     14.93 o
  -3  -5   7      128.38      115.83      2.80 o
  -2  -5   7      115.69      123.49      2.20 o
  -1  -5   7      552.95      499.25      5.76 o
   0  -5   7      475.13      485.03      8.51 o
   1  -5   7       32.63       30.68      1.20 o
   2  -5   7       47.92       49.10      2.19 o
   3  -5   7      939.33      890.59     16.84 o
   4  -5   7      659.34      630.37     19.23 o
   5  -5   7       17.69       19.36      1.82 o
   6  -5   7       40.54       40.42      2.77 o
  -8  -4   7      288.26      265.31     10.39 o
  -7  -4   7      204.31      215.03      5.82 o
  -6  -4   7      200.23      197.28      5.18 o
  -5  -4   7      716.18      694.18     10.34 o
  -4  -4   7      143.12      142.07      2.93 o
  -3  -4   7     1706.66     1725.31     20.34 o
  -2  -4   7      724.69      774.59      9.60 o
  -1  -4   7      296.00      300.80      3.87 o
   0  -4   7       18.59       13.90      0.73 o
   1  -4   7     1031.92     1019.81     15.19 o
   2  -4   7      104.04      108.35      2.16 o
   3  -4   7      305.72      267.56      6.62 o
   4  -4   7       58.14       59.18      2.81 o
   5  -4   7       58.67       63.30      3.11 o
   6  -4   7       64.01       66.82      5.35 o
  -8  -3   7      242.25      252.21      7.77 o
  -7  -3   7      360.04      373.41      7.03 o
  -6  -3   7      599.79      577.14      9.16 o
  -5  -3   7      311.93      291.04      5.29 o
  -4  -3   7      253.29      243.59      4.57 o
  -3  -3   7      213.28      192.93      4.05 o
  -2  -3   7     1568.25     1530.11     17.17 o
  -1  -3   7      597.23      617.72      8.17 o
   0  -3   7      268.07      285.48      3.81 o
   1  -3   7       34.19       38.26      1.77 o
   2  -3   7     1845.04     1802.49     52.47 o
   3  -3   7       38.95       36.88      2.07 o
   4  -3   7      122.96      123.34      4.32 o
   5  -3   7       21.97       20.93      2.01 o
   6  -3   7       12.31       13.48      4.00 o
  -9  -2   7       15.59       17.73      2.41 o
  -8  -2   7       59.21       58.47      2.87 o
  -7  -2   7      258.65      257.87      5.93 o
  -6  -2   7        1.37        1.32      0.53 o
  -5  -2   7     1198.24     1178.53     14.20 o
  -4  -2   7      272.89      272.30      6.13 o
  -3  -2   7      358.01      365.35      5.78 o
  -2  -2   7      139.12      143.36      2.61 o
  -1  -2   7     2413.99     2402.43     26.01 o
   0  -2   7     1548.35     1502.56     16.77 o
   1  -2   7       10.66        7.95      0.79 o
   2  -2   7       58.65       52.20      1.76 o
   3  -2   7      143.30      146.84      3.32 o
   4  -2   7       81.01       78.65      3.43 o
   5  -2   7       41.48       44.03      4.21 o
   6  -2   7        1.56        0.87      0.97 o
  -9  -1   7       46.94       47.24      3.41 o
  -8  -1   7        1.03        0.67      0.73 o
  -7  -1   7       18.46       17.44      1.35 o
  -6  -1   7      101.11       92.35      2.39 o
  -5  -1   7      449.98      435.99      6.26 o
  -4  -1   7      393.54      369.64      5.37 o
  -3  -1   7       90.01       78.33      2.06 o
  -2  -1   7      276.63      278.51      4.60 o
  -1  -1   7      146.93      148.00      2.93 o
   0  -1   7     3984.70     4039.52     47.47 o
   1  -1   7     1888.49     1807.98     26.16 o
   2  -1   7       65.39       65.89      2.02 o
   3  -1   7       22.32       24.85      1.40 o
   4  -1   7       20.05       17.52      2.86 o
   5  -1   7      123.20      132.35      7.85 o
   6  -1   7        3.28        3.94      1.35 o
  -9   0   7      120.40      127.72      4.31 o
  -8   0   7       28.64       28.49      1.72 o
  -7   0   7       36.75       36.88      1.75 o
  -6   0   7      209.02      205.47      3.80 o
  -5   0   7       32.67       33.10      1.29 o
  -4   0   7      378.42      379.82      5.42 o
  -3   0   7       11.46       12.78      0.93 o
  -2   0   7      977.53      923.98     12.09 o
  -1   0   7      689.85      731.65     10.98 o
   0   0   7       14.93       18.73      1.05 o
   1   0   7     1058.34     1066.38     14.41 o
   2   0   7     1334.15     1268.38     14.83 o
   3   0   7       23.00       25.09      2.09 o
   4   0   7       24.10       24.66      2.27 o
   5   0   7       87.63       96.42      4.94 o
   6   0   7      104.70      112.64      5.35 o
  -9   1   7       52.94       54.22      3.39 o
  -8   1   7      133.20      129.20      5.83 o
  -7   1   7      122.62      117.90      3.06 o
  -6   1   7       12.88       15.74      1.10 o
  -5   1   7        1.81        1.16      0.40 o
  -4   1   7        2.09        1.26      0.41 o
  -3   1   7      198.60      205.82      3.44 o
  -2   1   7     1705.38     1714.43     19.15 o
  -1   1   7      429.74      410.43      7.68 o
   0   1   7       45.99       59.14      1.95 o
   1   1   7      227.58      217.99      3.63 o
   2   1   7      623.81      624.24      9.50 o
   3   1   7      621.26      576.77     10.60 o
   4   1   7        2.24        3.35      0.96 o
   5   1   7        9.26        8.36      1.70 o
  -9   2   7       15.53       15.68      2.12 o
  -8   2   7        0.19        1.46      0.70 o
  -7   2   7      708.23      718.16     12.19 o
  -6   2   7       59.77       60.57      1.95 o
  -5   2   7        5.35        6.50      0.72 o
  -4   2   7       18.15       17.87      0.95 o
  -3   2   7       32.63       29.32      1.14 o
  -2   2   7      280.83      277.47      3.89 o
  -1   2   7      322.90      340.15      4.21 o
   0   2   7      253.81      229.75      3.77 o
   1   2   7       33.15       22.42      1.08 o
   2   2   7      123.63      115.72      3.58 o
   3   2   7      224.47      235.68      5.99 o
   4   2   7      461.83      470.82     11.83 o
   5   2   7        3.28        6.34      2.18 o
  -8   3   7       50.31       50.17      2.99 o
  -7   3   7        2.43        2.18      0.67 o
  -6   3   7       49.05       46.58      1.87 o
  -5   3   7       72.34       66.58      2.19 o
  -4   3   7       51.89       50.80      1.61 o
  -3   3   7      967.09      941.21     10.25 o
  -2   3   7       18.65       21.71      1.01 o
  -1   3   7        5.96        6.84      0.74 o
   0   3   7        5.38        7.45      0.82 o
   1   3   7      665.16      695.59     11.97 o
   2   3   7      111.29      123.10      4.76 o
   3   3   7       98.41       98.95      4.49 o
   4   3   7      266.15      274.23     26.61 o
  -8   4   7     1169.72     1151.88     22.48 o
  -7   4   7        9.80       12.81      1.65 o
  -6   4   7        9.80       10.22      1.56 o
  -5   4   7        1.61        1.08      0.41 o
  -4   4   7       22.44       21.44      0.89 o
  -3   4   7      104.07      102.99      2.30 o
  -2   4   7      491.41      482.85      8.45 o
  -1   4   7      230.78      211.49      4.87 o
   0   4   7        1.50        1.49      0.90 o
   1   4   7       68.34       70.68      5.41 o
   2   4   7      478.65      477.74     17.88 o
   3   4   7        1.81        2.18      1.87 o
  -7   5   7      219.80      220.73      9.04 o
  -6   5   7      192.35      188.66      5.62 o
  -5   5   7       38.74       40.29      2.34 o
  -4   5   7       64.59       66.88      2.92 o
  -3   5   7        5.18        4.59      1.40 o
  -2   5   7      312.62      305.50      6.98 o
  -1   5   7      501.37      516.77     11.43 o
   0   5   7      334.40      335.56      8.61 o
   1   5   7      326.20      329.72     13.82 o
   2   5   7      144.83      152.91      9.15 o
  -6   6   7       90.89       99.43      3.90 o
  -5   6   7       58.15       55.58      2.77 o
  -4   6   7        1.28        1.30      0.88 o
  -3   6   7       95.06       94.80      5.82 o
  -2   6   7       84.09       77.02      5.41 o
  -1   6   7       55.40       51.56      4.57 o
   0   6   7      713.08      712.87     23.70 o
   1   6   7      141.27      144.80      8.84 o
  -3  -9   8       35.26       40.08      3.15 o
  -2  -9   8       58.72       60.05      3.40 o
  -1  -9   8      116.69      127.33      4.64 o
   0  -9   8      332.16      340.71      8.18 o
   1  -9   8        3.28        2.64      0.95 o
   2  -9   8      315.23      299.01      8.06 o
  -4  -8   8      255.56      253.96      8.18 o
  -3  -8   8      785.69      819.12     17.64 o
  -2  -8   8       40.13       41.18      2.82 o
  -1  -8   8       98.77      108.28      4.14 o
   0  -8   8      120.78      118.61      4.99 o
   1  -8   8      120.96      128.49      4.07 o
   2  -8   8      131.77      123.83      3.89 o
   3  -8   8       82.42       76.97      2.97 o
   4  -8   8        1.09        1.54      0.90 o
  -6  -7   8      326.29      322.67     10.21 o
  -5  -7   8       59.79       62.78      3.91 o
  -4  -7   8      168.59      170.06      6.20 o
  -3  -7   8        6.34        6.69      1.51 o
  -2  -7   8      163.82      178.08      5.73 o
  -1  -7   8      188.13      200.26      9.46 o
   0  -7   8        0.60        0.50      0.62 o
   1  -7   8      161.67      156.19      4.57 o
   2  -7   8       37.96       35.34      1.97 o
   3  -7   8      204.83      215.66      9.30 o
   4  -7   8      180.23      179.84      5.25 o
   5  -7   8       21.36       26.49      2.16 o
  -7  -6   8      140.55      137.64      6.32 o
  -6  -6   8       40.14       42.27      3.48 o
  -5  -6   8      683.88      660.71     15.35 o
  -4  -6   8      401.07      415.58     10.64 o
  -3  -6   8       74.93       83.22      5.77 o
  -2  -6   8       71.71       80.43      3.49 o
  -1  -6   8       71.34       73.50      4.94 o
   0  -6   8        0.28        1.53      0.72 o
   1  -6   8      362.13      360.99      9.25 o
   2  -6   8        2.76        2.80      0.80 o
   3  -6   8        0.15        0.21      0.59 o
   4  -6   8       35.32       37.65      2.29 o
   5  -6   8      659.54      653.85     13.94 o
  -7  -5   8        3.71        2.64      1.04 o
  -6  -5   8        0.12       -0.23      0.65 o
  -5  -5   8       21.51       26.21      2.16 o
  -4  -5   8      721.50      742.04     12.45 o
  -3  -5   8       37.31       49.01      2.05 o
  -2  -5   8       71.14       70.55      2.36 o
  -1  -5   8      169.12      152.72      3.58 o
   0  -5   8        0.39        0.85      0.59 o
   1  -5   8      132.14      113.42      3.76 o
   2  -5   8      232.65      227.17      5.95 o
   3  -5   8      116.12      109.09      3.86 o
   4  -5   8       15.46       17.24      2.44 o
   5  -5   8       35.88       31.99      2.41 o
   6  -5   8      695.27      699.43     15.43 o
  -8  -4   8      313.01      313.95      9.11 o
  -7  -4   8      643.74      640.77     12.14 o
  -6  -4   8       94.59       87.68      3.33 o
  -5  -4   8      238.40      223.95      4.66 o
  -4  -4   8      131.32      132.86      3.83 o
  -3  -4   8     1702.58     1642.86     20.75 o
  -2  -4   8      106.88      115.47      2.41 o
  -1  -4   8       68.22       62.58      1.82 o
   0  -4   8      428.28      411.80      5.05 o
   1  -4   8       54.30       48.20      1.44 o
   2  -4   8       81.26       75.91      3.08 o
   3  -4   8        0.70        0.28      0.60 o
   4  -4   8      577.99      582.71     12.94 o
   5  -4   8       26.52       32.05      2.49 o
   6  -4   8        3.75        4.79      1.39 o
  -8  -3   8       46.13       44.51      3.21 o
  -7  -3   8       76.03       78.94      2.84 o
  -6  -3   8      871.86      884.17     12.86 o
  -5  -3   8      225.99      224.84      4.14 o
  -4  -3   8      796.67      781.69     10.03 o
  -3  -3   8      766.89      751.75     10.49 o
  -2  -3   8     2996.10     2896.21     32.72 o
  -1  -3   8      686.72      694.04      8.62 o
   0  -3   8      223.77      212.62      6.02 o
   1  -3   8        0.27        2.25      0.53 o
   2  -3   8      385.80      351.88      8.27 o
   3  -3   8       14.34       12.99      1.52 o
   4  -3   8      158.02      155.11      5.24 o
   5  -3   8      526.33      517.05     12.16 o
   6  -3   8       20.08       27.71      2.68 o
  -8  -2   8      289.62      280.05      6.77 o
  -7  -2   8       70.08       64.50      2.48 o
  -6  -2   8      252.27      247.91      4.54 o
  -5  -2   8     1339.24     1295.64     15.56 o
  -4  -2   8      692.95      678.89      9.00 o
  -3  -2   8      288.62      284.30      7.35 o
  -2  -2   8      107.76      103.45      2.70 o
  -1  -2   8     3308.36     3156.41     37.61 o
   0  -2   8     2921.89     2851.06     34.18 o
   1  -2   8       53.00       48.54      3.48 o
   2  -2   8      258.21      242.32      5.35 o
   3  -2   8      184.46      176.55      5.50 o
   4  -2   8       81.98       79.87      3.66 o
   5  -2   8      678.43      716.54     15.75 o
   6  -2   8       37.32       36.29      3.02 o
  -9  -1   8       11.19        7.71      1.76 o
  -8  -1   8        6.36        7.38      1.29 o
  -7  -1   8      434.15      430.11      7.43 o
  -6  -1   8       20.78       20.44      1.24 o
  -5  -1   8       68.10       68.06      1.96 o
  -4  -1   8      817.91      810.30     10.20 o
  -3  -1   8      720.70      679.91      9.59 o
  -2  -1   8       22.48       19.78      1.14 o
  -1  -1   8      319.33      317.34      5.22 o
   0  -1   8      532.58      519.99      7.69 o
   1  -1   8     1112.88     1055.92     31.00 o
   2  -1   8      147.78      138.70      3.81 o
   3  -1   8      256.71      265.74      6.68 o
   4  -1   8        3.80        4.27      1.20 o
   5  -1   8       94.09      100.05      4.89 o
   6  -1   8      136.81      137.90      5.79 o
  -9   0   8      160.51      161.17      4.91 o
  -8   0   8       57.47       53.09      2.55 o
  -7   0   8       20.69       23.71      1.51 o
  -6   0   8      395.87      387.51      6.61 o
  -5   0   8        2.13        3.63      0.59 o
  -4   0   8       26.83       26.11      1.18 o
  -3   0   8       52.44       56.12      2.40 o
  -2   0   8     1747.89     1633.01     20.42 o
  -1   0   8       78.99       62.26      1.90 o
   0   0   8       11.92       11.02      2.08 o
   1   0   8        2.76        6.09      0.64 o
   2   0   8      184.21      188.33      3.67 o
   3   0   8      267.69      264.41      6.18 o
   4   0   8      271.37      282.07      8.10 o
   5   0   8       14.98       14.06      3.22 o
  -9   1   8        6.51        5.47      2.39 o
  -8   1   8       32.94       35.54      2.13 o
  -7   1   8       23.26       25.96      1.76 o
  -6   1   8      519.59      533.44      8.28 o
  -5   1   8      331.19      320.73      5.53 o
  -4   1   8       27.35       26.83      1.17 o
  -3   1   8       17.34       16.64      1.08 o
  -2   1   8      194.24      206.63      3.93 o
  -1   1   8      185.82      176.92      3.58 o
   0   1   8       98.05      108.67      2.40 o
   1   1   8       50.76       52.48      1.60 o
   2   1   8      426.52      447.13      8.73 o
   3   1   8        9.39       10.23      1.40 o
   4   1   8        7.77        6.93      2.70 o
   5   1   8        9.05        8.94      2.49 o
  -8   2   8      103.68      106.42      3.52 o
  -7   2   8       18.43       18.06      1.91 o
  -6   2   8        7.43        7.30      1.64 o
  -5   2   8      472.08      461.62      7.20 o
  -4   2   8     1761.75     1724.53     21.69 o
  -3   2   8      240.13      217.45      3.68 o
  -2   2   8      256.57      241.45      3.98 o
  -1   2   8      162.06      179.11      3.00 o
   0   2   8       73.99       85.28      2.14 o
   1   2   8        7.50        7.58      0.87 o
   2   2   8        8.35        9.66      1.61 o
   3   2   8      101.50      108.69     10.71 o
   4   2   8       45.16       51.14      4.68 o
  -8   3   8      354.23      363.41     13.31 o
  -7   3   8      216.60      234.37      5.29 o
  -6   3   8        0.29        1.03      0.56 o
  -5   3   8       34.92       35.81      1.69 o
  -4   3   8      447.49      425.71      7.79 o
  -3   3   8     2092.87     2033.87     22.81 o
  -2   3   8        6.95        3.32      0.75 o
  -1   3   8      254.61      251.08      4.70 o
   0   3   8      128.39      145.11      3.37 o
   1   3   8      624.86      638.08     25.16 o
   2   3   8        0.42        0.65      0.88 o
   3   3   8      129.33      132.08      5.52 o
  -7   4   8       95.19       94.21      4.01 o
  -6   4   8      323.56      332.46      8.41 o
  -5   4   8      381.88      385.70      5.93 o
  -4   4   8       99.67      101.07      2.34 o
  -3   4   8       74.67       77.09      2.10 o
  -2   4   8      958.56      941.60     24.48 o
  -1   4   8      153.56      154.32      5.09 o
   0   4   8      110.85      120.99      4.66 o
   1   4   8       23.56       21.31      3.64 o
   2   4   8      405.49      405.91     16.63 o
   3   4   8      135.14      161.84     10.08 o
  -6   5   8        6.92        5.11      1.22 o
  -5   5   8      371.65      362.19     11.90 o
  -4   5   8       51.14       48.15      2.71 o
  -3   5   8      120.27      121.44      2.92 o
  -2   5   8       49.42       49.78      2.50 o
  -1   5   8      809.96      837.05     17.53 o
   0   5   8      354.18      347.88      9.20 o
   1   5   8      207.70      190.74     10.39 o
  -5   6   8        2.63        1.94      1.97 o
  -4   6   8       91.13       93.84      4.73 o
  -3   6   8        7.30        6.96      2.29 o
  -2   6   8       25.47       21.93      3.43 o
  -1   6   8       14.02       15.70      3.33 o
  -2  -9   9      261.75      285.55     12.73 o
  -1  -9   9       10.57       15.67      1.87 o
   0  -9   9       23.46       23.40      2.02 o
   1  -9   9      119.53      116.12      7.07 o
  -4  -8   9       62.42       71.12      4.19 o
  -3  -8   9       13.09        9.53      1.86 o
  -2  -8   9       72.13       72.48      3.69 o
  -1  -8   9      223.51      226.29      7.85 o
   0  -8   9      193.07      191.93      5.71 o
   1  -8   9        8.20        9.87      1.97 o
   2  -8   9        9.35        8.75      1.30 o
   3  -8   9      397.57      390.02      8.97 o
  -5  -7   9       89.86       98.10      4.96 o
  -4  -7   9       86.98       84.41      4.31 o
  -3  -7   9        6.32        4.80      1.30 o
  -2  -7   9       16.86       13.31      1.76 o
  -1  -7   9        3.76        4.02      2.23 o
   0  -7   9      447.36      443.35     14.76 o
   1  -7   9      179.36      175.20      5.21 o
   2  -7   9      117.05      118.05      4.11 o
   3  -7   9        1.94        2.18      1.25 o
   4  -7   9      679.59      652.85     13.75 o
  -6  -6   9       20.93       20.01      3.27 o
  -5  -6   9      686.71      697.72     16.23 o
  -4  -6   9      144.88      156.65      5.88 o
  -3  -6   9      108.09      102.96      5.77 o
  -2  -6   9        3.39        5.08      1.14 o
  -1  -6   9       41.08       42.20      2.50 o
   0  -6   9        5.59        7.54      1.82 o
   1  -6   9      316.76      295.79      9.36 o
   2  -6   9      108.51      113.04      4.01 o
   3  -6   9      106.28      106.02      3.98 o
   4  -6   9        0.18        0.05      0.81 o
   5  -6   9      177.87      180.90      5.92 o
  -7  -5   9      236.97      234.01      8.39 o
  -6  -5   9        0.09        0.19      0.78 o
  -5  -5   9      186.63      171.10      4.75 o
  -4  -5   9      129.64      129.05      3.85 o
  -3  -5   9      542.51      532.93      9.47 o
  -2  -5   9       31.74       34.52      3.53 o
  -1  -5   9      242.70      240.52      5.07 o
   0  -5   9      167.88      165.05      5.56 o
   1  -5   9        4.63        4.55      0.97 o
   2  -5   9      990.55      949.01     18.37 o
   3  -5   9      433.75      411.77      9.69 o
   4  -5   9      219.83      211.97      6.39 o
   5  -5   9      208.20      220.82      6.87 o
  -8  -4   9       24.24       26.47      4.94 o
  -7  -4   9      279.05      282.51      7.01 o
  -6  -4   9      279.01      294.09      6.84 o
  -5  -4   9        0.93        1.08      0.67 o
  -4  -4   9      136.12      128.93      3.21 o
  -3  -4   9      812.48      790.47     18.42 o
  -2  -4   9      277.75      271.60      4.84 o
  -1  -4   9       43.73       44.72      1.59 o
   0  -4   9       87.31       88.70      4.97 o
   1  -4   9       80.62       80.22      5.46 o
   2  -4   9       27.74       27.13      2.04 o
   3  -4   9      812.81      804.48     16.33 o
   4  -4   9      400.96      414.20     10.18 o
   5  -4   9       65.29       60.66      4.31 o
  -8  -3   9        0.22        0.44      1.10 o
  -7  -3   9        1.02        2.54      0.97 o
  -6  -3   9      385.79      379.95      6.94 o
  -5  -3   9       17.31       15.03      1.24 o
  -4  -3   9        8.42        8.43      0.83 o
  -3  -3   9       54.43       49.76      2.15 o
  -2  -3   9      847.97      796.52     19.30 o
  -1  -3   9       57.82       62.13      2.36 o
   0  -3   9      702.61      706.90     12.66 o
   1  -3   9      510.78      515.97      9.24 o
   2  -3   9       42.97       38.55      2.34 o
   3  -3   9      152.36      147.94      5.30 o
   4  -3   9      227.62      220.99     11.38 o
   5  -3   9      679.86      683.63     15.38 o
  -8  -2   9      195.47      197.92      5.54 o
  -7  -2   9       24.56       22.36      1.84 o
  -6  -2   9      126.25      131.58      4.10 o
  -5  -2   9      892.87      871.06     11.25 o
  -4  -2   9      426.86      409.02      6.09 o
  -3  -2   9      336.87      337.26      5.75 o
  -2  -2   9        3.01        2.13      0.53 o
  -1  -2   9       59.96       55.73      1.84 o
   0  -2   9      230.00      206.98      4.29 o
   1  -2   9      161.29      151.06      4.15 o
   2  -2   9      533.89      516.41     15.44 o
   3  -2   9      100.24       91.73      3.92 o
   4  -2   9        6.24        4.80      1.30 o
   5  -2   9      190.00      191.44      8.26 o
  -8  -1   9      195.80      197.05      5.44 o
  -7  -1   9     1114.92     1069.87     17.31 o
  -6  -1   9      173.87      172.21      3.62 o
  -5  -1   9      119.82      110.07      2.65 o
  -4  -1   9      109.04      105.28      2.50 o
  -3  -1   9      402.61      379.94      6.29 o
  -2  -1   9       98.02       98.20      2.56 o
  -1  -1   9      127.63      125.37      2.96 o
   0  -1   9       35.53       35.19      2.22 o
   1  -1   9      137.10      125.32      3.67 o
   2  -1   9        5.86        5.00      0.99 o
   3  -1   9      446.10      437.97     10.62 o
   4  -1   9       62.53       61.16      3.43 o
   5  -1   9        2.22        0.36      1.10 o
  -8   0   9      139.19      138.23      4.37 o
  -7   0   9      308.81      284.81      5.63 o
  -6   0   9     2390.65     2341.41     29.50 o
  -5   0   9       26.04       21.79      1.20 o
  -4   0   9      881.61      837.40     10.58 o
  -3   0   9       89.55       82.23      2.33 o
  -2   0   9      119.78      112.02      2.77 o
  -1   0   9      592.38      553.16      8.35 o
   0   0   9        1.17        0.73      0.56 o
   1   0   9      166.70      162.11      3.51 o
   2   0   9        2.66        5.02      1.01 o
   3   0   9      217.06      222.77      7.95 o
   4   0   9      202.86      203.50      6.85 o
   5   0   9        0.18        1.14      1.77 o
  -8   1   9      139.54      131.34      7.88 o
  -7   1   9      216.10      215.43      5.40 o
  -6   1   9      459.39      458.94      7.53 o
  -5   1   9      625.08      597.11      9.43 o
  -4   1   9      482.29      458.97      6.54 o
  -3   1   9       81.91       85.64      2.42 o
  -2   1   9        0.27        1.88      1.05 o
  -1   1   9       14.72       14.39      1.12 o
   0   1   9      150.75      140.48      3.27 o
   1   1   9      223.08      223.37      4.43 o
   2   1   9       93.65       91.32      3.39 o
   3   1   9      109.75       98.87      4.54 o
   4   1   9       87.02      110.70      6.86 o
  -8   2   9      522.56      531.43     12.66 o
  -7   2   9       50.23       55.48      2.46 o
  -6   2   9       19.87       22.18      1.61 o
  -5   2   9       11.61       12.59      1.96 o
  -4   2   9      544.71      538.20      8.22 o
  -3   2   9      221.35      204.43      4.69 o
  -2   2   9       89.39       85.61      2.45 o
  -1   2   9       22.05       25.82      1.40 o
   0   2   9      221.66      225.84      5.18 o
   1   2   9       16.31       17.24      2.00 o
   2   2   9      754.40      783.72     18.03 o
   3   2   9        4.64        5.20      1.52 o
  -7   3   9      493.69      501.92     13.62 o
  -6   3   9       21.66       19.46      1.45 o
  -5   3   9        0.60        0.19      0.58 o
  -4   3   9      131.16      128.12      3.02 o
  -3   3   9     1023.61     1037.11     16.52 o
  -2   3   9        3.00        3.72      0.82 o
  -1   3   9        0.21        0.55      0.72 o
   0   3   9      336.50      330.57      6.93 o
   1   3   9      118.14      125.87      5.04 o
   2   3   9       41.52       47.30      5.20 o
   3   3   9      238.07      253.63     13.10 o
  -7   4   9       23.05       25.48      2.40 o
  -6   4   9      202.14      211.96      6.47 o
  -5   4   9      109.33      110.95      3.09 o
  -4   4   9      299.20      303.42      5.27 o
  -3   4   9      173.23      169.65      3.62 o
  -2   4   9      950.46      950.82     20.58 o
  -1   4   9      305.12      293.34     12.47 o
   0   4   9       28.33       25.67      3.85 o
   1   4   9       69.11       66.11      5.92 o
  -5   5   9      360.02      374.29      9.46 o
  -4   5   9      178.13      188.52      6.13 o
  -3   5   9      368.19      375.25     14.55 o
  -2   5   9        0.65        0.67      0.79 o
  -1   5   9      563.85      572.99     13.62 o
   0   5   9      285.16      288.24     13.20 o
  -4  -8  10      125.42      134.84      7.33 o
  -3  -8  10      193.12      181.70      6.56 o
  -2  -8  10        1.04        1.28      1.46 o
  -1  -8  10      292.78      299.48      8.15 o
   0  -8  10      188.57      200.45      6.11 o
   1  -8  10       58.63       57.27      2.95 o
   2  -8  10        3.56        4.95      1.25 o
  -5  -7  10       47.62       57.48      4.07 o
  -4  -7  10      337.58      362.36     10.26 o
  -3  -7  10       94.80      102.64      4.63 o
  -2  -7  10      195.31      190.00      6.28 o
  -1  -7  10       11.10        9.27      1.52 o
   0  -7  10      829.36      849.54     17.17 o
   1  -7  10      169.59      170.39      5.39 o
   2  -7  10      111.31      101.10      3.97 o
   3  -7  10      146.01      158.48      5.25 o
  -6  -6  10      132.23      124.97      5.88 o
  -5  -6  10       85.87       92.79      4.75 o
  -4  -6  10       12.61       13.26      2.05 o
  -3  -6  10      431.47      445.10     11.16 o
  -2  -6  10      101.14      115.17      4.59 o
  -1  -6  10        3.91        5.85      1.24 o
   0  -6  10        3.49        1.01      0.80 o
   1  -6  10      901.17      858.53     17.18 o
   2  -6  10      390.62      389.39      9.46 o
   3  -6  10       74.25       73.29      4.11 o
   4  -6  10       76.77       81.66      3.86 o
  -7  -5  10       20.92       19.87      2.82 o
  -6  -5  10       71.06       76.97      3.33 o
  -5  -5  10      391.41      422.09     11.84 o
  -4  -5  10        0.23        0.52      0.62 o
  -3  -5  10       14.30       15.49      2.08 o
  -2  -5  10      580.41      570.72      9.95 o
  -1  -5  10      866.82      873.93     17.62 o
   0  -5  10       11.33       10.76      1.47 o
   1  -5  10       27.67       29.09      2.34 o
   2  -5  10      532.16      504.45     11.48 o
   3  -5  10      727.41      739.96     15.61 o
   4  -5  10       32.72       32.96      3.85 o
  -7  -4  10      162.53      166.44      5.18 o
  -6  -4  10        1.62        1.27      0.76 o
  -5  -4  10        0.99        1.40      0.69 o
  -4  -4  10      191.25      200.86      5.48 o
  -3  -4  10       75.95       80.61      3.20 o
  -2  -4  10      115.43      113.51      3.32 o
  -1  -4  10      322.80      322.35      6.45 o
   0  -4  10     1411.80     1355.25     25.27 o
   1  -4  10        5.12        4.89      1.72 o
   2  -4  10       16.77       16.92      1.89 o
   3  -4  10      200.16      201.15      6.36 o
   4  -4  10      174.63      183.51      7.54 o
  -8  -3  10        9.43        7.73      1.73 o
  -7  -3  10        1.07        0.95      1.06 o
  -6  -3  10       11.56       13.11      1.56 o
  -5  -3  10        8.92       10.86      1.16 o
  -4  -3  10      155.91      146.66      3.57 o
  -3  -3  10      266.95      272.08      5.12 o
  -2  -3  10      130.54      126.21      3.08 o
  -1  -3  10      141.27      150.52      4.10 o
   0  -3  10      485.95      482.73     12.63 o
   1  -3  10      807.37      769.03     15.86 o
   2  -3  10       39.43       35.12      2.52 o
   3  -3  10       30.36       31.70      3.85 o
   4  -3  10      253.83      253.69      7.73 o
  -8  -2  10      484.19      474.80     11.79 o
  -7  -2  10        6.05        4.35      1.07 o
  -6  -2  10       83.08       78.77      2.72 o
  -5  -2  10        0.33        0.21      0.48 o
  -4  -2  10      138.93      143.03      3.47 o
  -3  -2  10      247.01      251.55      4.86 o
  -2  -2  10      718.99      686.35     10.76 o
  -1  -2  10       82.57       80.11      2.38 o
   0  -2  10      261.26      263.54      5.90 o
   1  -2  10       55.80       56.98      3.00 o
   2  -2  10      246.92      262.53      7.49 o
   3  -2  10       14.35       14.53      1.97 o
   4  -2  10        0.12        0.94      1.35 o
  -8  -1  10      258.75      265.92      6.67 o
  -7  -1  10      472.02      465.41     10.30 o
  -6  -1  10      179.82      177.19      4.79 o
  -5  -1  10        4.73        4.33      0.73 o
  -4  -1  10        7.63        9.09      0.99 o
  -3  -1  10        9.86       11.88      1.21 o
  -2  -1  10      154.15      143.86      3.36 o
  -1  -1  10     1560.67     1526.34     19.78 o
   0  -1  10        0.55        0.06      0.56 o
   1  -1  10      285.74      273.08      6.30 o
   2  -1  10       20.85       18.17      2.01 o
   3  -1  10      588.24      632.49     14.37 o
   4  -1  10       26.41       23.31      2.60 o
  -8   0  10       90.13       79.47      4.10 o
  -7   0  10       97.05      102.16      3.13 o
  -6   0  10      821.05      816.03     12.04 o
  -5   0  10      221.76      215.83      5.37 o
  -4   0  10       76.07       82.53      2.52 o
  -3   0  10      184.13      181.26      4.60 o
  -2   0  10        4.39        3.57      0.67 o
  -1   0  10       55.06       56.60      2.06 o
   0   0  10      280.07      288.40      6.44 o
   1   0  10       30.75       33.68      2.12 o
   2   0  10      229.97      233.68      7.14 o
   3   0  10        7.63        6.71      1.77 o
   4   0  10      291.85      314.13     12.79 o
  -8   1  10       89.00       95.63      4.50 o
  -7   1  10       11.78       10.18      1.47 o
  -6   1  10       46.84       42.95      2.22 o
  -5   1  10      433.89      419.41      7.08 o
  -4   1  10       62.44       54.78      2.19 o
  -3   1  10      382.24      370.06      7.25 o
  -2   1  10      167.04      165.02      3.77 o
  -1   1  10        0.24       -0.02      0.43 o
   0   1  10       27.94       33.53      1.66 o
   1   1  10      340.75      339.04      9.13 o
   2   1  10      214.88      220.64      7.25 o
   3   1  10      373.94      383.67     14.14 o
  -7   2  10      120.51      119.56      3.89 o
  -6   2  10       12.13       11.67      1.35 o
  -5   2  10      124.33      119.88      3.66 o
  -4   2  10      275.51      270.91      5.15 o
  -3   2  10      163.49      152.37      4.46 o
  -2   2  10       35.83       36.27      2.30 o
  -1   2  10        6.01        7.75      1.45 o
   0   2  10       13.45       11.42      3.07 o
   1   2  10       33.31       36.17      2.87 o
   2   2  10      608.24      607.10     14.43 o
  -7   3  10       65.50       63.84      3.51 o
  -6   3  10       21.76       18.41      4.05 o
  -5   3  10        0.70       -0.09      0.58 o
  -4   3  10      154.40      147.11      3.47 o
  -3   3  10       70.23       68.89      3.85 o
  -2   3  10       66.80       61.12      5.09 o
  -1   3  10       78.69       91.58      6.34 o
   0   3  10      209.01      211.32     10.60 o
   1   3  10       18.33       19.02      3.74 o
  -6   4  10      118.39      116.50      4.75 o
  -5   4  10       51.20       52.58      3.05 o
  -4   4  10        0.41        0.92      0.79 o
  -3   4  10        4.36        6.20      1.06 o
  -2   4  10       49.91       55.82      5.09 o
  -1   4  10        9.22       11.12      2.81 o
   0   4  10      166.05      169.12      9.77 o
  -3  -8  11       13.39       12.85      2.44 o
  -2  -8  11       19.18       15.43      2.29 o
  -1  -8  11      640.18      652.12     14.64 o
   0  -8  11       51.63       52.00      3.10 o
   1  -8  11       73.63       73.96      3.55 o
  -5  -7  11       40.98       37.98      3.47 o
  -4  -7  11      490.27      517.65     13.26 o
  -3  -7  11      453.58      465.88     11.94 o
  -2  -7  11        9.83        8.27      1.65 o
  -1  -7  11       13.57       13.48      1.87 o
   0  -7  11      391.45      394.42     12.47 o
   1  -7  11       88.27       96.13      4.09 o
   2  -7  11        0.28        0.33      0.85 o
  -6  -6  11      526.09      551.82     33.00 o
  -5  -6  11       49.02       44.66      3.58 o
  -4  -6  11       17.35       19.63      2.49 o
  -3  -6  11      159.54      157.34      5.93 o
  -2  -6  11      760.32      732.79     16.00 o
  -1  -6  11        7.42        8.50      1.82 o
   0  -6  11        0.28        0.94      0.87 o
   1  -6  11        0.29        1.01      0.92 o
   2  -6  11      292.39      291.66      8.08 o
   3  -6  11      117.28      115.17      4.68 o
  -6  -5  11       39.27       37.04      3.40 o
  -5  -5  11      552.55      551.26     16.94 o
  -4  -5  11       25.56       24.04      2.57 o
  -3  -5  11       19.00       21.34      2.34 o
  -2  -5  11      320.16      300.79      8.38 o
  -1  -5  11      321.15      307.56      8.84 o
   0  -5  11        8.70       11.91      1.72 o
   1  -5  11        0.38        1.11      0.90 o
   2  -5  11      162.21      170.54      5.82 o
   3  -5  11      109.39      111.40      4.66 o
  -7  -4  11       44.57       53.19      3.51 o
  -6  -4  11       59.66       59.66      2.94 o
  -5  -4  11      372.65      350.66      7.73 o
  -4  -4  11      446.77      441.87      8.78 o
  -3  -4  11        0.17       -0.02      0.53 o
  -2  -4  11      484.25      493.23     13.82 o
  -1  -4  11       31.55       27.35      1.75 o
   0  -4  11      196.68      189.14      6.02 o
   1  -4  11      303.26      292.05     11.80 o
   2  -4  11       38.61       43.24      2.92 o
   3  -4  11      358.72      350.75     11.43 o
   4  -4  11        0.66        0.18      1.35 o
  -7  -3  11       38.20       37.90      2.99 o
  -6  -3  11        0.45        0.85      0.78 o
  -5  -3  11      214.83      214.51      5.57 o
  -4  -3  11      598.28      598.37      9.46 o
  -3  -3  11      875.91      872.84     12.49 o
  -2  -3  11       14.42       14.21      1.37 o
  -1  -3  11      606.05      581.14     10.26 o
   0  -3  11        0.37        2.21      1.72 o
   1  -3  11      762.98      744.74     15.90 o
   2  -3  11       17.61       17.23      2.07 o
   3  -3  11       39.14       48.01      4.21 o
   4  -3  11      147.07      156.19      8.42 o
  -8  -2  11      225.77      234.86      7.66 o
  -7  -2  11        3.53        2.42      1.20 o
  -6  -2  11      555.91      547.33     12.07 o
  -5  -2  11        1.47        2.03      0.71 o
  -4  -2  11       15.20       16.16      1.35 o
  -3  -2  11       22.98       21.82      1.44 o
  -2  -2  11      883.13      879.86     12.51 o
  -1  -2  11       50.66       52.53      2.05 o
   0  -2  11       85.80       80.98      3.76 o
   1  -2  11        0.98        2.30      1.02 o
   2  -2  11      359.76      349.95      9.44 o
   3  -2  11       24.20       25.28      2.53 o
  -8  -1  11       57.33       61.21      4.05 o
  -7  -1  11       35.91       34.22      2.53 o
  -6  -1  11      193.44      199.71      7.37 o
  -5  -1  11      617.90      637.24     11.35 o
  -4  -1  11      118.36      121.16      3.29 o
  -3  -1  11      131.89      128.45      3.32 o
  -2  -1  11        6.94        8.14      0.98 o
  -1  -1  11      862.51      860.50     12.39 o
   0  -1  11      165.05      168.96      4.75 o
   1  -1  11      311.29      313.68      9.51 o
   2  -1  11       32.43       35.21      2.82 o
   3  -1  11      178.67      197.63      9.20 o
  -7   0  11      168.08      174.48      7.64 o
  -6   0  11        3.06        3.06      0.83 o
  -5   0  11      160.26      152.79      3.79 o
  -4   0  11       79.02       82.58      3.00 o
  -3   0  11      607.14      611.10      9.45 o
  -2   0  11       40.67       42.81      1.90 o
  -1   0  11      214.89      225.83      4.79 o
   0   0  11      644.23      653.43     12.00 o
   1   0  11      138.44      156.63      5.92 o
   2   0  11       67.44       62.78      4.99 o
   3   0  11        0.86       -0.83      1.25 o
  -7   1  11      247.50      258.28      6.42 o
  -6   1  11      121.97      130.69      5.79 o
  -5   1  11        8.91        9.37      1.09 o
  -4   1  11       25.60       24.68      1.79 o
  -3   1  11      699.55      707.54     12.16 o
  -2   1  11      276.65      264.05      6.06 o
  -1   1  11       16.44       18.99      2.12 o
   0   1  11        0.10        1.56      0.96 o
   1   1  11      872.25      945.25     19.96 o
   2   1  11      328.12      357.06     13.51 o
  -7   2  11        8.22        7.82      1.70 o
  -6   2  11       85.22       82.81      3.20 o
  -5   2  11      120.35      119.22      3.82 o
  -4   2  11       45.28       49.21      2.41 o
  -3   2  11       25.96       23.38      5.30 o
  -2   2  11      547.48      541.43     10.12 o
  -1   2  11      211.42      213.26      6.88 o
   0   2  11        0.62        1.63      1.06 o
   1   2  11       20.33       20.20      2.56 o
  -6   3  11        9.56       11.24      1.89 o
  -5   3  11       28.52       26.62      2.44 o
  -4   3  11      339.70      336.61      7.34 o
  -3   3  11       77.59       78.64      3.94 o
  -2   3  11       20.01       25.26      3.85 o
  -1   3  11       59.92       56.24      5.51 o
   0   3  11      649.53      669.21     23.60 o
  -4   4  11      110.45      119.05      4.99 o
  -3   4  11       93.01       80.35      6.34 o
  -4  -7  12      309.93      332.70     10.29 o
  -3  -7  12      212.47      214.99      7.44 o
  -2  -7  12        2.24        3.26      1.25 o
  -1  -7  12       20.48       25.63      2.86 o
   0  -7  12      498.69      496.10     12.03 o
   1  -7  12       14.79       12.42      2.49 o
  -5  -6  12        0.37        0.84      1.23 o
  -4  -6  12      351.79      343.17     12.11 o
  -3  -6  12       17.24       20.39      2.86 o
  -2  -6  12      837.84      881.33     29.57 o
  -1  -6  12      233.37      233.31      7.33 o
   0  -6  12      168.96      170.20      5.93 o
   1  -6  12        2.90        1.31      1.02 o
   2  -6  12       10.65       11.41      1.86 o
  -6  -5  12       71.90       77.50      7.48 o
  -5  -5  12      487.23      513.77     13.42 o
  -4  -5  12       18.73       21.69      2.59 o
  -3  -5  12      239.18      242.27      7.72 o
  -2  -5  12        0.56        1.38      1.09 o
  -1  -5  12      246.30      242.08      7.38 o
   0  -5  12      336.46      339.93     13.15 o
   1  -5  12      390.79      380.05     12.47 o
   2  -5  12        0.47        0.89      0.95 o
  -6  -4  12       24.24       18.92      2.57 o
  -5  -4  12        0.36       -0.03      0.73 o
  -4  -4  12      451.15      476.66      9.49 o
  -3  -4  12      114.60      127.41      3.99 o
  -2  -4  12        1.14        1.84      0.79 o
  -1  -4  12        0.22       -0.42      1.14 o
   0  -4  12       32.99       30.17      2.65 o
   1  -4  12      181.03      186.00      6.35 o
   2  -4  12      217.65      221.46      7.19 o
   3  -4  12       58.37       56.79      3.62 o
  -7  -3  12      303.74      304.66      8.88 o
  -6  -3  12       13.60       16.12      2.09 o
  -5  -3  12       73.66       69.83      3.07 o
  -4  -3  12      151.72      153.93      4.56 o
  -3  -3  12      306.93      309.82      7.76 o
  -2  -3  12        0.31        0.35      0.58 o
  -1  -3  12       16.24       20.28      3.53 o
   0  -3  12       89.04       98.78      4.39 o
   1  -3  12        5.38        5.46      1.40 o
   2  -3  12       23.15       20.24      2.38 o
   3  -3  12       89.40       92.13      4.57 o
  -7  -2  12       43.02       42.36      3.16 o
  -6  -2  12      695.54      711.56     15.39 o
  -5  -2  12      154.18      153.90      9.86 o
  -4  -2  12       58.24       57.90      2.34 o
  -3  -2  12      190.67      191.40      5.81 o
  -2  -2  12      328.36      326.92      7.67 o
  -1  -2  12        4.34        4.13      1.50 o
   0  -2  12       38.35       37.29      2.87 o
   1  -2  12       25.06       24.49      2.49 o
   2  -2  12       98.34       97.50      7.48 o
  -7  -1  12      256.09      258.57      6.58 o
  -6  -1  12        0.17        0.33      0.76 o
  -5  -1  12      871.87      910.65     15.28 o
  -4  -1  12      215.64      201.65      5.21 o
  -3  -1  12       33.41       41.30      2.42 o
  -2  -1  12       41.83       43.37      2.06 o
  -1  -1  12      791.30      829.03     12.35 o
   0  -1  12      118.54      125.66      5.09 o
   1  -1  12      122.09      112.04      5.09 o
   2  -1  12       24.38       21.92      2.53 o
  -7   0  12      391.28      396.43     10.73 o
  -6   0  12       63.51       65.19      4.16 o
  -5   0  12      128.93      137.27      4.25 o
  -4   0  12      308.14      311.55      6.93 o
  -3   0  12      514.73      488.20      9.40 o
  -2   0  12        0.58       -1.03      0.63 o
  -1   0  12       32.07       33.11      2.72 o
   0   0  12      325.98      319.74     12.27 o
   1   0  12      275.21      295.73     11.85 o
   2   0  12       77.75       71.62      5.51 o
  -6   1  12      178.34      182.53      5.25 o
  -5   1  12       28.22       30.36      2.10 o
  -4   1  12      134.68      137.39      4.22 o
  -3   1  12      186.00      202.00      5.35 o
  -2   1  12      662.08      686.37     12.30 o
  -1   1  12        1.64        2.23      1.35 o
   0   1  12        0.96        0.69      1.10 o
   1   1  12       71.03       69.54      5.30 o
  -6   2  12       19.18       22.31      2.47 o
  -5   2  12      180.72      178.54      5.06 o
  -4   2  12       23.39       24.13      1.93 o
  -3   2  12      146.97      140.69      5.52 o
  -2   2  12       56.36       56.34      5.41 o
  -1   2  12      368.13      385.85     16.01 o
   0   2  12      131.27      141.16      9.04 o
  -3   3  12       39.95       40.10      3.17 o
  -4  -6  13        4.58        6.36      1.70 o
  -3  -6  13        3.43        1.48      1.21 o
  -2  -6  13       26.33       23.42      2.57 o
  -1  -6  13       16.30       19.26      2.37 o
   0  -6  13      302.00      336.14      9.49 o
  -5  -5  13       65.75       77.19      6.91 o
  -4  -5  13      133.71      138.58      5.96 o
  -3  -5  13        0.59        0.02      0.90 o
  -2  -5  13       81.41       90.12      4.45 o
  -1  -5  13       60.40       60.42      4.11 o
   0  -5  13        2.76        4.73      2.18 o
   1  -5  13      232.67      228.03     14.34 o
  -6  -4  13       12.31       11.07      2.86 o
  -5  -4  13        0.35        1.06      0.89 o
  -4  -4  13       92.79      104.19      3.84 o
  -3  -4  13      154.66      157.74      4.73 o
  -2  -4  13       37.80       42.75      3.17 o
  -1  -4  13       40.14       42.78      3.15 o
   0  -4  13       19.50       17.11      2.25 o
   1  -4  13       43.38       42.06      3.19 o
  -6  -3  13      211.33      218.11      7.14 o
  -5  -3  13      243.28      246.08      6.37 o
  -4  -3  13       22.65       25.12      2.04 o
  -3  -3  13      114.01      115.53      5.16 o
  -2  -3  13       47.05       44.82      3.56 o
  -1  -3  13      383.34      390.19     10.47 o
   0  -3  13       96.20       98.91      4.63 o
   1  -3  13        1.59        0.14      0.97 o
  -6  -2  13      147.44      153.08      5.79 o
  -5  -2  13      276.99      285.00      8.63 o
  -4  -2  13      147.24      149.58      5.87 o
  -3  -2  13      307.79      313.35      7.11 o
  -2  -2  13       18.26       20.52      1.83 o
  -1  -2  13       10.48       13.72      2.12 o
   0  -2  13      246.79      249.01      7.90 o
   1  -2  13      231.79      258.89      8.27 o
  -6  -1  13       22.14       23.57      5.15 o
  -5  -1  13      246.83      248.97      7.44 o
  -4  -1  13      106.29       97.02      4.21 o
  -3  -1  13        0.76        0.91      0.86 o
  -2  -1  13      501.55      533.81     12.27 o
  -1  -1  13       42.14       46.46      4.47 o
   0  -1  13        8.86        7.17      2.18 o
   1  -1  13       12.13       16.94      3.22 o
  -6   0  13      111.07      104.67      4.85 o
  -5   0  13       29.21       27.30      2.14 o
  -4   0  13      376.34      380.36     10.86 o
  -3   0  13      207.76      212.71      5.67 o
  -2   0  13       97.29      103.45      3.79 o
  -1   0  13        0.35        0.42      1.35 o
   0   0  13       41.69       40.12      4.26 o
  -5   1  13       41.13       39.16      3.12 o
  -4   1  13      204.49      206.55     14.03 o
  -3   1  13      133.88      132.22      5.49 o
  -2   1  13      269.93      267.87     12.58 o
  -1   1  13       64.68       66.84      5.30 o
  -3  -5  14      355.44      365.47     19.85 o
  -2  -5  14      171.82      184.72      8.58 o
  -1  -5  14       35.36       35.80      3.15 o
  -4  -4  14       14.75       12.33      2.22 o
  -3  -4  14        7.34        8.21      1.82 o
  -2  -4  14      149.29      160.41      6.35 o
  -1  -4  14      265.43      257.30     11.64 o
   0  -4  14       21.54       22.08      3.38 o
  -5  -3  14      214.49      222.49      7.23 o
  -4  -3  14      279.84      294.54      8.40 o
  -3  -3  14        1.14        2.07      0.96 o
  -2  -3  14       56.92       55.61      2.94 o
  -1  -3  14      171.27      189.22      6.97 o
   0  -3  14      497.01      515.66     13.15 o
  -5  -2  14       66.66       70.69      3.89 o
  -4  -2  14       46.07       46.63      4.11 o
  -3  -2  14      126.26      124.02      8.68 o
  -2  -2  14        0.48        0.68      1.10 o
  -1  -2  14       26.13       22.35      3.53 o
  -4  -1  14        0.22       -0.31      0.96 o
  -3  -1  14       74.66       74.76      3.93 o
  -2  -1  14      233.46      243.25      8.26 o
  -1  -1  14        7.03        5.09      2.29 o
 
